# Supplementary material for: The mRNA‐binding proteome of a critical phase transition during Arabidopsis seed germination
Source: New Phytol. 2021 Nov 13;233(1):251–64. doi: 10.1111/nph.17800 (PMC9298696; doi:10.1111/nph.17800)
Supplement: Supplementary file 2 — Table S1 RNA binding proteins identified at (a) testa rupture (TR) and (b) the radicle protrusion (RP) stage of the germination translational shift, including (c) their GO enrichment, (d) protein family classification and (e) overlap with other interactome date sets. In (f) all proteins identified in Input total protein samples at TR and RP are shown. Table S2 Dynamic germination translational shift‐RNA binding proteins (GTS‐RBPs) at testa rupture and radicle protrusion during the germination translational shift of seed germination. Table S3 Seed specific RNA binding proteins identified by comparison with previously performed interactome captures in Arabidopsis thaliana. Please note: Wiley Blackwell are not responsible for the content or functionality of any Supporting Information supplied by the authors. Any queries (other than missing material) should be directed to the New Phytologist Central Office. [file NPH-233-251-s001.xlsx]

## Sheet: TABLE S1
Article title: The mRNA-binding proteome of a critical phase transition during Arabidopsis seed germination
Authors: Nikita Sajeev, Anirban Baral, Antoine H.P. America, Leo A.J. Willems, Rémy Merret and Leónie Bentsink
Article acceptance date: 1 October 2021
Supplemental Table S1
Index
a	RNA binding proteins identified at testa rupture (TR) stage of the germination translational shift
b	RNA binding proteins identified at Radicle protrusion (RP) stage of the germination translational shift
c	GO enrichment analysis based on Molecular function of the GTS and candidate RNA binding proteins identified at Testa rupture and Radicle prorusion stages of Arabidopsis seed germination
d	Protein family classification of RNA binding proteins at testa rupture (TR) and radicle protrusion (RP) stages of the germination translational shift
e	Dataset showing RBPs that are unique and/or overlap between 5 different interactome captures as shown in Figure 3
f	Dataset showing all proteins identified in Input total protein samples at TR and RP
Column Abbreviations
TR	Testa rupture stage
RP	Radicle protrusion
LFQ	Label free quantitative intensity (normalized across samples)
NCL	Non-crosslinked
Rep	Replicate
CL	Crosslinked
PFAM	Protein family classification
InterPro Annotation	Protein family classification
GOMF	Gene Ontology-molecular function classification
AGI code	Arabidopsis genome initiative code ( gene code)

## Sheet: a.
RNA binding proteins identified at testa rupture (TR) stage of the germination translational shift
No.	AGI code	Protein ID	Fasta headers	RBP status	LFQ intensity TR NCL rep1	LFQ intensity TR NCL rep2	LFQ intensity TR NCL rep3	LFQ intensity TR CL Rep1	LFQ intensity TR CL Rep2	LFQ intensity TR CL Rep3	Average TR CL	Average TR NCL	Ratio (TR CL/TR NCL)	GOMF Annotation	PFAM Annotation	InterPro Annotation	Student's T-test Significant LFQ intensity	Student's T-test significant	Student's T-test q-value
1	AT2G27020.1	O23715	20S proteasome alpha subunit G1;20S proteasome alpha subunit G1	GTS-RBP	10	10	10	26.8858	27.217	26.1546	26.7524	10	2.67524	endopeptidase activity;threonine-type endopeptidase activity	Proteasome;Proteasome_A_N	Ntn_hydrolases_N;Proteasome_alpha3_plant;Proteasome_alpha-type;Proteasome_asu_N;Proteasome_sua/b	+	LFQ intensity 26NCL_R_LFQ intensity 26CL_R	3.62339e-06
2	AT1G20220.1	Q944A2	Alba DNA/RNA-binding protein	GTS-RBP	10	10	10	30.6022	31.5109	31.7088	31.274	10	3.1274	mRNA binding	Alba	Alba-like_dom_sf;DNA/RNA-bd_Alba-like	+	LFQ intensity 26NCL_R_LFQ intensity 26CL_R	2.32914e-06
3	AT1G76010.2	Q93VA8	Alba DNA/RNA-binding protein;Alba DNA/RNA-binding protein	GTS-RBP	10	10	10	31.9081	33.113	33.1422	32.7211	10	3.27211	mRNA binding	Alba	Alba-like_dom_sf;DNA/RNA-bd_Alba-like	+	LFQ intensity 26NCL_R_LFQ intensity 26CL_R	3.24915e-06
4	AT3G07030.3	F4JD88	Alba DNA/RNA-binding protein;Alba DNA/RNA-binding protein;Alba DNA/RNA-binding protein;Alba DNA/RNA-binding protein;Alba DNA/RNA-binding protein	GTS-RBP	10	10	10	29.9117	31.015	30.7613	30.5627	10	3.05627	mRNA binding	Alba	Alba-like_dom_sf;DNA/RNA-bd_Alba-like	+	LFQ intensity 26NCL_R_LFQ intensity 26CL_R	2.37973e-06
5	AT2G27040.2	Q9ZVD5	Argonaute family protein;Argonaute family protein	GTS-RBP	10	10	10	27.3745	27.6527	27.9428	27.6567	10	2.76567	chromatin binding;endoribonuclease activity;miRNA binding;siRNA binding	ArgoL1;ArgoL2;ArgoMid;ArgoN;PAZ;Piwi	ArgoL1;ArgoL2;Argonaute_Mid_dom;Argonaute_N;PAZ_dom;PAZ_dom_sf;Piwi;RNaseH_sf;RNaseH-like_sf	+	LFQ intensity 26NCL_R_LFQ intensity 26CL_R	5.30223e-07
6	AT5G04430.1	Q9LZ82	binding to TOMV RNA 1L (long form);binding to TOMV RNA 1L (long form)	GTS-RBP	10	10	10	32.1544	33.1498	32.995	32.7664	10	3.27664	mRNA binding	KH_1	KH_dom;KH_dom_type_1;KH_dom_type_1_sf	+	LFQ intensity 26NCL_R_LFQ intensity 26CL_R	1.41961e-06
7	AT2G02160.1	Q9ZUM0	CCCH-type zinc finger family protein	GTS-RBP	10	10	10	26.1661	26.976	26.2317	26.4579	10	2.64579	DNA binding;metal ion binding;mRNA binding		Znf_CCCH;Znf_CCCH_sf	+	LFQ intensity 26NCL_R_LFQ intensity 26CL_R	2.24147e-06
8	AT4G10610.2	F4JME0	CTC-interacting domain 12;CTC-interacting domain 12	GTS-RBP	10	10	10	30.9609	32.325	32.245	31.8436	10	3.18436	RNA binding	PAM2;RRM_1	Ataxin-2_C;CID8_like_RRM1;CID8_like_RRM2;Nucleotide-bd_a/b_plait_sf;RBD_domain_sf;RRM_dom	+	LFQ intensity 26NCL_R_LFQ intensity 26CL_R	4.66239e-06
9	AT5G62190.1	Q39189	DEAD box RNA helicase (PRH75)	GTS-RBP	10	10	10	28.7517	27.1312	28.7581	28.2137	10	2.82137	ATP binding;DEAD/H-box RNA helicase binding;helicase activity;RNA binding	DEAD;GUCT;Helicase_C	DEAD/DEAH_box_helicase_dom;GUCT;Helicase_ATP-bd;Helicase_C;P-loop_NTPase;RBD_domain_sf;RNA_helicase_DEAD_Q_motif;RNA-helicase_DEAD-box_CS	+	LFQ intensity 26NCL_R_LFQ intensity 26CL_R	1.75818e-05
10	AT5G26742.2	F4K180	DEAD box RNA helicase (RH3);DEAD box RNA helicase (RH3);DEAD box RNA helicase (RH3)	GTS-RBP	10	10	10	30.4334	31.099	30.9045	30.8123	10	3.08123	ATP binding;helicase activity;RNA binding;zinc ion binding	DEAD;GUCT;Helicase_C;zf-CCHC	DEAD/DEAH_box_helicase_dom;GUCT;Helicase_ATP-bd;Helicase_C;P-loop_NTPase;Znf_CCHC;Znf_CCHC_sf	+	LFQ intensity 26NCL_R_LFQ intensity 26CL_R	5.48645e-07
11	AT1G26110.2	Q9C658	decapping 5;decapping 5	GTS-RBP	10	10	10	29.4254	28.8081	29.2353	29.1563	10	2.91563	mRNA binding;protein homodimerization activity	FDF;LSM14	DFDF;FDF_dom;FFD_box;LSM_dom_sf;Lsm14-like_N;TFG_box	+	LFQ intensity 26NCL_R_LFQ intensity 26CL_R	5.48645e-07
12	AT4G29060.1	F4JMU5	elongation factor Ts family protein;elongation factor Ts family protein	GTS-RBP	10	10	10	30.2077	30.4334	30.5573	30.3995	10	3.03995	translation elongation factor activity	EF_TS;S1	EF-Ts_dimer_sf;NA-bd_OB-fold;S1_dom;S1_domain;Transl_elong_EFTs/EF1B;Transl_elong_EFTs/EF1B_dimer;Transl_elong_Ts_CS;UBA-like_sf	+	LFQ intensity 26NCL_R_LFQ intensity 26CL_R	1.47063e-07
13	AT1G13020.1	Q9SAD7	eukaryotic initiation factor 4B2	GTS-RBP	10	10	10	29.6093	27.2891	29.1604	28.6863	10	2.86863	mRNA binding;protein homodimerization activity;translation initiation factor activity	eIF-4B	EIF-4B_pln	+	LFQ intensity 26NCL_R_LFQ intensity 26CL_R	4.26516e-05
14	AT5G44320.1	Q9FKV6	Eukaryotic translation initiation factor 3 subunit 7 (eIF-3)	GTS-RBP	10	10	10	29.7389	28.249	28.9316	28.9732	10	2.89732	mRNA cap binding;translation initiation factor activity	eIF-3_zeta	eIF3d	+	LFQ intensity 26NCL_R_LFQ intensity 26CL_R	6.73783e-06
15	AT4G20980.4	P56820	Eukaryotic translation initiation factor 3 subunit 7 (eIF-3);Eukaryotic translation initiation factor 3 subunit 7 (eIF-3);Eukaryotic translation initiation factor 3 subunit 7 (eIF-3);Eukaryotic translation initiation factor 3 subunit 7 (eIF-3)	GTS-RBP	10	10	10	30.4234	29.8157	30.0737	30.1043	10	3.01043	mRNA cap binding;translation initiation factor activity	eIF-3_zeta	eIF3d	+	LFQ intensity 26NCL_R_LFQ intensity 26CL_R	4.33616e-07
16	AT4G11420.1	Q9LD55	eukaryotic translation initiation factor 3A	GTS-RBP	10	10	10	31.5203	31.6629	30.7129	31.2987	10	3.12987	mRNA binding;translation initiation factor activity	PCI	EIF3A;PCI_dom	+	LFQ intensity 26NCL_R_LFQ intensity 26CL_R	1.47407e-06
17	AT3G56150.2	O49160	eukaryotic translation initiation factor 3C;eukaryotic translation initiation factor 3C	GTS-RBP	10	10	10	31.8901	32.6394	31.7731	32.1009	10	3.21009	mRNA binding;translation initiation factor activity;translation initiation factor binding	eIF-3c_N;PCI	EIF3C;EIF3C_N_dom;PCI_dom;WH_DNA-bd_sf;WH-like_DNA-bd_sf	+	LFQ intensity 26NCL_R_LFQ intensity 26CL_R	1.08971e-06
18	AT3G11400.1	F4J6A1	eukaryotic translation initiation factor 3G1;eukaryotic translation initiation factor 3G1	GTS-RBP	10	10	10	31.5709	30.4532	30.7292	30.9178	10	3.09178	mRNA binding;translation initiation factor activity	eIF3g;RRM_1	eIF3_g;eIF3g_N;eIF3G_RRM;Nucleotide-bd_a/b_plait_sf;RBD_domain_sf;RRM_dom	+	LFQ intensity 26NCL_R_LFQ intensity 26CL_R	2.32914e-06
19	AT3G60240.2	A8MR97	eukaryotic translation initiation factor 4G;eukaryotic translation initiation factor 4G;eukaryotic translation initiation factor 4G	GTS-RBP	10	10	10	30.6713	30.0864	29.391	30.0496	10	3.00496	translation initiation factor activity	MA3;MIF4G	ARM-type_fold;Initiation_fac_eIF4g_MI;MIF4G-like_typ-3;MIF4-like_sf	+	LFQ intensity 26NCL_R_LFQ intensity 26CL_R	3.46381e-06
20	AT3G03950.1	F4J2E9	evolutionarily conserved C-terminal region 1;evolutionarily conserved C-terminal region 1;evolutionarily conserved C-terminal region 1	GTS-RBP	10	10	10	29.5407	30.362	30.0349	29.9792	10	2.99792	RNA binding	YTH	YTH_domain	+	LFQ intensity 26NCL_R_LFQ intensity 26CL_R	1.06098e-06
21	AT1G55500.3	A0A1P8AS03	evolutionarily conserved C-terminal region 4;evolutionarily conserved C-terminal region 4;evolutionarily conserved C-terminal region 4;evolutionarily conserved C-terminal region 4;evolutionarily conserved C-terminal region 4;evolutionarily conse	GTS-RBP	10	10	10	29.1842	28.906	29.3951	29.1618	10	2.91618	RNA binding	YTH	YTH_domain	+	LFQ intensity 26NCL_R_LFQ intensity 26CL_R	3.29257e-07
22	AT3G13060.2	F4JB30	evolutionarily conserved C-terminal region 5;evolutionarily conserved C-terminal region 5;evolutionarily conserved C-terminal region 5;evolutionarily conserved C-terminal region 5;evolutionarily conserved C-terminal region 5;evolutionarily conse	GTS-RBP	10	10	10	31.3463	30.8974	31.4727	31.2388	10	3.12388	RNA binding	YTH	YTH_domain	+	LFQ intensity 26NCL_R_LFQ intensity 26CL_R	3.76558e-07
23	AT1G48110.2	F4HWS5	evolutionarily conserved C-terminal region 7;evolutionarily conserved C-terminal region 7	GTS-RBP	10	10	10	29.391	29.196	27.8019	28.7963	10	2.87963	mRNA binding	YTH	YTH_domain	+	LFQ intensity 26NCL_R_LFQ intensity 26CL_R	1.15914e-05
24	AT3G07660.1	Q0WUY5	flocculation protein (DUF1296)	GTS-RBP	10	10	10	28.976	27.976	28.9344	28.6288	10	2.86288	mRNA binding;unfolded protein binding	DUF1296	GIP1;UBA-like_sf	+	LFQ intensity 26NCL_R_LFQ intensity 26CL_R	3.04155e-06
25	AT4G38710.1	Q9SZP8	glycine-rich protein;glycine-rich protein	GTS-RBP	10	10	10	28.0349	27.1604	29.5407	28.2453	10	2.82453	mRNA binding;protein homodimerization activity;translation initiation factor activity	eIF-4B	EIF-4B_pln	+	LFQ intensity 26NCL_R_LFQ intensity 26CL_R	4.26516e-05
26	AT1G27950.1	Q9C7F7	glycosylphosphatidylinositol-anchored lipid protein transfer 1	GTS-RBP	10	10	10	26.0894	26.9088	27.4234	26.8072	10	2.68072	lipid binding	LTP_2	Bifun_inhib/LTP/seed_sf;Bifunc_inhib/LTP/seed_store	+	LFQ intensity 26NCL_R_LFQ intensity 26CL_R	7.15516e-06
27	AT5G60390.3	Q8GTY0	GTP binding Elongation factor Tu family protein;GTP binding Elongation factor Tu family protein;GTP binding Elongation factor Tu family protein;GTP binding Elongation factor Tu family protein;GTP binding Elongation factor Tu family protein;GTP b	GTS-RBP	31.3196	31.1842	30.9117	32.6565	33.5641	32.3489	32.8565	31.1385	1.05517	GTP binding;GTPase activity;translation elongation factor activity	GTP_EFTU;GTP_EFTU_D2;GTP_EFTU_D3	EFTu-like_2;G_TR_CS;P-loop_NTPase;TF_GTP-bd_dom;Transl_B-barrel_sf;Transl_elong_EF1A/Init_IF2_C;Transl_elong_EF1A_euk/arc;Transl_elong_EFTu/EF1A_C	+	LFQ intensity 26NCL_R_LFQ intensity 26CL_R	0.0358285
28	AT1G74310.2	P42730	heat shock protein 101;heat shock protein 101	GTS-RBP	10	10	10	26.604	28.7802	28.0557	27.8133	10	2.78133	ATP binding	AAA;AAA_2;Clp_N;ClpB_D2-small	AAA+_ATPase;ATPase_AAA_core;Clp_ATPase_C;Clp_N;Clp_N_dom_sf;ClpA/B;ClpA/B_CS1;ClpA/B_CS2;P-loop_NTPase	+	LFQ intensity 26NCL_R_LFQ intensity 26CL_R	3.51082e-05
29	AT1G29680.1	Q9C7N3	histone acetyltransferase (DUF1264)	GTS-RBP	10	10	10	25.8385	25.9912	25.7103	25.8466	10	2.58466		DUF1264	OBAP-like	+	LFQ intensity 26NCL_R_LFQ intensity 26CL_R	1.47063e-07
30	AT1G56110.1	Q9SGT7	homolog of nucleolar protein NOP56	GTS-RBP	10	10	10	28.1164	28.8234	30.1483	29.0294	10	2.90294	snoRNA binding	Nop;NOP5NT	Helix_hairpin_bin_sf;Nop_dom;Nop_dom_sf;NOP5_N;NOSIC	+	LFQ intensity 26NCL_R_LFQ intensity 26CL_R	2.11497e-05
31	AT3G57150.1	Q9LD90	homologue of NAP57	GTS-RBP	10	10	10	30.196	28.1312	26.4346	28.254	10	2.8254	pseudouridine synthase activity;RNA binding	DKCLD;PUA;TruB_C_2;TruB_N	Dyskerin-like;PsdUridine_synth_cat_dom_sf;PsdUridine_synth_N;PUA;PUA-like_sf;tRNA_PsdUridine_synth_B_fam;TruB_C;Uncharacterised_CHP00451	+	LFQ intensity 26NCL_R_LFQ intensity 26CL_R	0.00024663
32	AT1G14710.2	F4HWB0	hydroxyproline-rich glycoprotein family protein;hydroxyproline-rich glycoprotein family protein	GTS-RBP	10	10	10	31.1664	31.2591	30.5754	31.0003	10	3.10003	mRNA binding		AlkB-like_sf	+	LFQ intensity 26NCL_R_LFQ intensity 26CL_R	6.70855e-07
33	AT4G10020.1	Q9T0G0	hydroxysteroid dehydrogenase 5	GTS-RBP	10	10	10	26.6865	29.0243	27.8623	27.8577	10	2.78577	oxidoreductase activity	adh_short	NAD(P)-bd_dom_sf;Sc_DH/Rdtase_CS;SDR_fam	+	LFQ intensity 26NCL_R_LFQ intensity 26CL_R	4.21286e-05
34	AT5G21160.1	F4K703	LA RNA-binding protein;LA RNA-binding protein;LA RNA-binding protein	GTS-RBP	10	10	10	30.7533	30.7129	30.7771	30.7478	10	3.07478	RNA binding	La	DM15;La_HTH;WH_DNA-bd_sf;WH-like_DNA-bd_sf	+	LFQ intensity 26NCL_R_LFQ intensity 26CL_R	1.36813e-09
35	AT3G11710.1	Q9ZPI1	lysyl-tRNA synthetase 1	GTS-RBP	10	10	10	26.1585	27.673	26.965	26.9322	10	2.69322	ATP binding;DNA binding;lysine-tRNA ligase activity;metal ion binding;tRNA binding	tRNA_anti-codon;tRNA-synt_2	aa-tRNA-synt_II;aa-tRNA-synth_II;Lys-tRNA-ligase_II;Lys-tRNA-ligase_II_bac/euk;Lys-tRNA-synth_II_C;NA-bd_OB_tRNA;NA-bd_OB-fold	+	LFQ intensity 26NCL_R_LFQ intensity 26CL_R	1.04104e-05
36	AT4G24680.4	Q9SB63	modifier of snc1;modifier of snc1;modifier of snc1;modifier of snc1;modifier of snc1	GTS-RBP	10	10	10	27.604	26.1719	26.7517	26.8425	10	2.68425		BAT2_N	BAT2_N;MOS1-like	+	LFQ intensity 26NCL_R_LFQ intensity 26CL_R	8.88737e-06
37	AT1G24360.1	P33207	NAD(P)-binding Rossmann-fold superfamily protein	GTS-RBP	10	10	10	26.9977	27.1795	26.4598	26.879	10	2.6879	3-oxoacyl-[acyl-carrier-protein] reductase (NADPH) activity;3-oxo-glutaryl-[acp] methyl ester reductase activity;3-oxo-pimeloyl-[acp] methyl ester reductase activity;copper ion binding;NAD binding		3oxo_ACP_reduc;NAD(P)-bd_dom_sf;Sc_DH/Rdtase_CS;SDR_fam	+	LFQ intensity 26NCL_R_LFQ intensity 26CL_R	1.25797e-06
38	AT3G05060.1	Q9MAB3	NOP56-like pre RNA processing ribonucleoprotein	GTS-RBP	10	10	10	29.2007	27.9372	29.5278	28.8885	10	2.88885	snoRNA binding	Nop;NOP5NT	Helix_hairpin_bin_sf;Nop_dom;Nop_dom_sf;NOP5_N;NOSIC	+	LFQ intensity 26NCL_R_LFQ intensity 26CL_R	1.02637e-05
39	AT5G27120.1	O04658	NOP56-like pre RNA processing ribonucleoprotein	GTS-RBP	10	10	10	26.9539	26.2714	27.9259	27.0504	10	2.70504	snoRNA binding	Nop;NOP5NT	Helix_hairpin_bin_sf;Nop_dom;Nop_dom_sf;NOP5_N;NOSIC	+	LFQ intensity 26NCL_R_LFQ intensity 26CL_R	1.43338e-05
40	AT5G03280.1	Q9S814	NRAMP metal ion transporter family protein	GTS-RBP	10	10	10	27.7958	27.4551	27.8741	27.7083	10	2.77083	cadmium ion transmembrane transporter activity;manganese ion transmembrane transporter activity;mRNA binding	Nramp	EIN2;NRAMP_fam	+	LFQ intensity 26NCL_R_LFQ intensity 26CL_R	3.29257e-07
41	AT5G43960.2	F4K7E0	Nuclear transport factor 2 (NTF2) family protein with RNA binding (RRM-RBD-RNP motifs) domain;Nuclear transport factor 2 (NTF2) family protein with RNA binding (RRM-RBD-RNP motifs) domain	GTS-RBP	10	10	10	29.8385	29.4354	28.6527	29.3088	10	2.93088	RNA binding	NTF2;RRM_1	NTF2;NTF2-like_dom_sf;Nuclear_transport_factor_2_euk;Nucleotide-bd_a/b_plait_sf;Ras_GTPase_bind_prot;RBD_domain_sf;RRM_dom	+	LFQ intensity 26NCL_R_LFQ intensity 26CL_R	3.29652e-06
42	AT1G69250.1	F4I0L1	Nuclear transport factor 2 (NTF2) family protein with RNA binding (RRM-RBD-RNP motifs) domain;Nuclear transport factor 2 (NTF2) family protein with RNA binding (RRM-RBD-RNP motifs) domain	GTS-RBP	10	10	10	30.94	31.5618	31.1724	31.2247	10	3.12247	nucleic acid binding	NTF2	NTF2;NTF2-like_dom_sf;Nuclear_transport_factor_2_euk;Nucleotide-bd_a/b_plait_sf;Ras_GTPase_bind_prot;RBD_domain_sf	+	LFQ intensity 26NCL_R_LFQ intensity 26CL_R	4.11688e-07
43	AT1G13730.2	Q9LMX6	Nuclear transport factor 2 (NTF2) family protein with RNA binding (RRM-RBD-RNP motifs) domain;Nuclear transport factor 2 (NTF2) family protein with RNA binding (RRM-RBD-RNP motifs) domain	GTS-RBP	10	10	10	30.0864	30.9539	30.4727	30.5043	10	3.05043	mRNA binding	NTF2;RRM_1	NTF2;NTF2-like_dom_sf;Nuclear_transport_factor_2_euk;Nucleotide-bd_a/b_plait_sf;Ras_GTPase_bind_prot;RBD_domain_sf;RRM_dom	+	LFQ intensity 26NCL_R_LFQ intensity 26CL_R	1.08971e-06
44	AT3G25150.1	F4J8X6	Nuclear transport factor 2 (NTF2) family protein with RNA binding (RRM-RBD-RNP motifs) domain;Nuclear transport factor 2 (NTF2) family protein with RNA binding (RRM-RBD-RNP motifs) domain	GTS-RBP	10	10	10	29.4823	29.2979	28.9923	29.2575	10	2.92575	mRNA binding	NTF2;RRM_1	NTF2;NTF2-like_dom_sf;Nuclear_transport_factor_2_euk;Nucleotide-bd_a/b_plait_sf;Ras_GTPase_bind_prot;RBD_domain_sf;RRM_dom	+	LFQ intensity 26NCL_R_LFQ intensity 26CL_R	3.29257e-07
45	AT5G60980.4	Q9FME2	Nuclear transport factor 2 (NTF2) family protein with RNA binding (RRM-RBD-RNP motifs) domain;Nuclear transport factor 2 (NTF2) family protein with RNA binding (RRM-RBD-RNP motifs) domain;Nuclear transport factor 2 (NTF2) family protein with RNA bindi	GTS-RBP	10	10	10	31.1361	31.3515	32.0641	31.5172	10	3.15172	mRNA binding	NTF2;RRM_1	NTF2;NTF2-like_dom_sf;Nuclear_transport_factor_2_euk;Nucleotide-bd_a/b_plait_sf;Ras_GTPase_bind_prot;RBD_domain_sf;RRM_dom	+	LFQ intensity 26NCL_R_LFQ intensity 26CL_R	1.29826e-06
46	AT2G03640.5	F4IT98	Nuclear transport factor 2 (NTF2) family protein with RNA binding (RRM-RBD-RNP motifs) domain;Nuclear transport factor 2 (NTF2) family protein with RNA binding (RRM-RBD-RNP motifs) domain;Nuclear transport factor 2 (NTF2) family protein with RNA bindi	GTS-RBP	10	10	10	29.8785	30.4032	29.8974	30.0597	10	3.00597	mRNA binding	NTF2;RRM_1	NTF2;NTF2-like_dom_sf;Nuclear_transport_factor_2_euk;Nucleotide-bd_a/b_plait_sf;Ras_GTPase_bind_prot;RBD_domain_sf;RRM_dom	+	LFQ intensity 26NCL_R_LFQ intensity 26CL_R	4.11688e-07
47	AT4G28440.1	O49453	Nucleic acid-binding, OB-fold-like protein	GTS-RBP	10	10	10	29.1189	29.8188	27.7195	28.8857	10	2.88857	mRNA binding		NA-bd_OB-fold	+	LFQ intensity 26NCL_R_LFQ intensity 26CL_R	2.43411e-05
48	AT1G48920.1	Q9FVQ1	nucleolin like 1	GTS-RBP	10	10	10	29.114	27.7645	30.4032	29.0939	10	2.90939	DNA binding;mRNA binding;rRNA binding	RRM_1	NUCL_RRM1;NUCL_RRM2;Nucleotide-bd_a/b_plait_sf;RBD_domain_sf;RRM_dom	+	LFQ intensity 26NCL_R_LFQ intensity 26CL_R	5.0739e-05
49	AT1G17370.1	B3H4Q3	oligouridylate binding protein 1B;oligouridylate binding protein 1B	GTS-RBP	10	10	10	32.6394	33.5062	33.5867	33.2441	10	3.32441	RNA binding	RRM_1	Nucleotide-bd_a/b_plait_sf;RBD_domain_sf;RRM_dom	+	LFQ intensity 26NCL_R_LFQ intensity 26CL_R	1.29826e-06
50	AT1G54080.1	F4HV67	oligouridylate-binding protein 1A;oligouridylate-binding protein 1A	GTS-RBP	10	10	10	33.2619	33.4823	31.9539	32.8994	10	3.28994	mRNA binding	RRM_1	Nucleotide-bd_a/b_plait_sf;RBD_domain_sf;RRM_dom	+	LFQ intensity 26NCL_R_LFQ intensity 26CL_R	5.16577e-06
51	AT4G02940.1	Q9ZT92	oxidoreductase, 2OG-Fe(II) oxygenase family protein	GTS-RBP	10	10	10	29.2512	28.9287	29.019	29.0663	10	2.90663	demethylase activity;dioxygenase activity;metal ion binding;mRNA binding;RNA N6-methyladenosine dioxygenase activity		AlkB-like_sf	+	LFQ intensity 26NCL_R_LFQ intensity 26CL_R	1.47063e-07
52	AT4G16390.1	Q8GWE0	pentatricopeptide (PPR) repeat-containing protein	GTS-RBP	10	10	10	28.6355	28.509	28.2759	28.4734	10	2.84734	mRNA binding;nucleotide binding	PPR;PPR_2;PPR_3;PPR_long	Pentatricopeptide_repeat;PPR_long;Smr_dom;TPR-like_helical_dom_sf	+	LFQ intensity 26NCL_R_LFQ intensity 26CL_R	1.57849e-07
53	AT3G58570.1	Q9M2F9	P-loop containing nucleoside triphosphate hydrolases superfamily protein	GTS-RBP	10	10	10	28.5536	28.3153	28.4274	28.4321	10	2.84321	ATP binding;helicase activity;mRNA binding	DEAD;Helicase_C	DEAD/DEAH_box_helicase_dom;Helicase_ATP-bd;Helicase_C;P-loop_NTPase;RNA_helicase_DEAD_Q_motif	+	LFQ intensity 26NCL_R_LFQ intensity 26CL_R	8.03319e-08
54	AT5G22470.1	Q9FK91	poly [ADP-ribose] polymerase 3	GTS-RBP	10	10	10	27.9705	29.9259	29.1556	29.0173	10	2.90173	NAD+ ADP-ribosyltransferase activity;protein ADP-ribosylase activity	BRCT_2;PADR1;PARP;PARP_reg;WGR	BRCT_dom;BRCT_dom_sf;PADR1;PADR1_dom_sf;Poly(ADP-ribose)pol_cat_dom;Poly(ADP-ribose)pol_reg_dom;Poly(ADP-ribose)pol_reg_dom_sf;WGR_dom_sf;WGR_domain	+	LFQ intensity 26NCL_R_LFQ intensity 26CL_R	1.78352e-05
55	AT2G23350.1	O22173	poly(A) binding protein 4	GTS-RBP	30.1361	29.0813	28.2803	36.7677	37.2283	36.7922	36.9294	29.1659	1.26618	mRNA 3'-UTR binding;mRNA binding;poly(A) binding;poly(U) RNA binding;RNA binding	PABP;RRM_1	Nucleotide-bd_a/b_plait_sf;PABP_1234;PABP_HYD;PABP-dom;RBD_domain_sf;RRM_dom;RRM_dom_euk	+	LFQ intensity 26NCL_R_LFQ intensity 26CL_R	0.000511313
56	AT5G51120.1	F4KBV2	polyadenylate-binding protein 1;polyadenylate-binding protein 1	GTS-RBP	10	10	10	29.7973	29.8711	30.933	30.2005	10	3.02005	RNA binding	RRM_1	Nucleotide-bd_a/b_plait_sf;RBD_domain_sf;RRM_dom	+	LFQ intensity 26NCL_R_LFQ intensity 26CL_R	3.34416e-06
57	AT1G43190.3	A8MR27	polypyrimidine tract-binding protein 3;polypyrimidine tract-binding protein 3;polypyrimidine tract-binding protein 3	GTS-RBP	10	10	10	29.6561	31.0414	30.4334	30.377	10	3.0377	RNA binding	RRM_1;RRM_8	Nucleotide-bd_a/b_plait_sf;PTBP1_RRM;PTBPH3_RRM2;PTBPH3_RRM3;RBD_domain_sf;RRM_dom	+	LFQ intensity 26NCL_R_LFQ intensity 26CL_R	4.22531e-06
58	AT3G03710.1	Q8GZQ3	polyribonucleotide nucleotidyltransferase, putative	GTS-RBP	10	10	10	27.7453	27.3324	28.17	27.7493	10	2.77493	3'-5'-exoribonuclease activity;polyribonucleotide nucleotidyltransferase activity;RNA binding	KH_1;RNase_PH;RNase_PH_C;S1	ExoRNase_PH_dom1;ExoRNase_PH_dom2;ExoRNase_PH_dom2_sf;KH_dom;KH_dom_type_1;KH_dom_type_1_sf;NA-bd_OB-fold;PNPase;PNPase/RNase_PH_dom_sf;PNPase_PH_RNA-bd_sf;Ribosomal_S5_D2-typ_fold;S1_dom;S1_domain	+	LFQ intensity 26NCL_R_LFQ intensity 26CL_R	1.41961e-06
59	AT4G27500.1	O23144	proton pump interactor 1;proton pump interactor 1	GTS-RBP	10	10	10	32.7026	32.7292	32.3223	32.5847	10	3.25847	mRNA binding		PPI	+	LFQ intensity 26NCL_R_LFQ intensity 26CL_R	1.57849e-07
60	AT2G29200.2	Q9ZW07	pumilio 1;pumilio 1	GTS-RBP	10	10	10	30.3724	30.341	30.1842	30.2992	10	3.02992	mRNA binding	NABP;PUF	ARM-like;ARM-type_fold;NABP;PUM-HD;Pumilio_RNA-bd;Pumilio_RNA-bd_rpt	+	LFQ intensity 26NCL_R_LFQ intensity 26CL_R	3.48705e-08
61	AT2G29140.2	Q9ZW02	pumilio 3;pumilio 3	GTS-RBP	10	10	10	32.6458	32.5686	32.2222	32.4789	10	3.24789	mRNA binding	NABP;PUF	ARM-like;ARM-type_fold;NABP;PUM-HD;Pumilio_RNA-bd;Pumilio_RNA-bd_rpt	+	LFQ intensity 26NCL_R_LFQ intensity 26CL_R	1.57849e-07
62	AT3G20250.1	Q9LJX4	pumilio 5;pumilio 5;pumilio 5	GTS-RBP	10	10	10	34.1604	33.6944	33.5412	33.7987	10	3.37987	mRNA binding;single-stranded RNA binding	PUF	ARM-like;ARM-type_fold;PUM-HD;Pumilio_RNA-bd;Pumilio_RNA-bd_rpt	+	LFQ intensity 26NCL_R_LFQ intensity 26CL_R	3.76558e-07
63	AT4G25880.2	Q9C5E7	pumilio 6;pumilio 6;pumilio 6;pumilio 6;pumilio 6;pumilio 6	GTS-RBP	10	10	10	31.1842	30.7692	30.933	30.9621	10	3.09621	mRNA binding	PUF	ARM-like;ARM-type_fold;PUM-HD;Pumilio_RNA-bd;Pumilio_RNA-bd_rpt	+	LFQ intensity 26NCL_R_LFQ intensity 26CL_R	1.57849e-07
64	AT2G32080.2	Q9SKZ1	purin-rich alpha 1;purin-rich alpha 1	GTS-RBP	10	10	10	28.6865	29.3324	29.5682	29.1957	10	2.91957	DNA-binding transcription repressor activity, RNA polymerase II-specific;double-stranded DNA binding;mRNA binding;purine-rich negative regulatory element binding;RNA polymerase II regulatory region sequence-specific DNA binding;sequence-specific DNA binding	PurA	PUR-bd_fam	+	LFQ intensity 26NCL_R_LFQ intensity 26CL_R	1.43645e-06
65	AT2G34480.1	P51418	Ribosomal protein L18ae/LX family protein;Ribosomal protein L18ae/LX family protein	GTS-RBP	10	10	10	29.0401	28.258	27.8974	28.3985	10	2.83985	mRNA binding;structural constituent of ribosome	Ribosomal_L18A	50S_L18Ae/Ribosomal_L18a/L20;Ribosomal_L18a//L18Ae/LX;Ribosomal_L18a/L20_eukaryotes	+	LFQ intensity 26NCL_R_LFQ intensity 26CL_R	3.42013e-06
66	AT2G27530.2	P59230	Ribosomal protein L1p/L10e family;Ribosomal protein L1p/L10e family	GTS-RBP	10	10	10	27.6389	29.0737	27.189	27.9672	10	2.79672	RNA binding;structural constituent of ribosome	Ribosomal_L1	Ribosomal_L1;Ribosomal_L1/biogenesis;Ribosomal_L1_3-a/b-sand;Ribosomal_L1_CS;Ribosomal_L1-like	+	LFQ intensity 26NCL_R_LFQ intensity 26CL_R	2.18296e-05
67	AT2G01250.1	A8MRH4	Ribosomal protein L30/L7 family protein;Ribosomal protein L30/L7 family protein	GTS-RBP	10	10	10	29.258	29.6747	29.7818	29.5715	10	2.95715		Ribosomal_L30;Ribosomal_L30_N	L30_ferredoxin-like_sf;Ribosomal_L30_CS;Ribosomal_L30_ferredoxin-like;Ribosomal_L30_N;Ribosomal_L7/L30;Ribosomal_L7_euk_arc	+	LFQ intensity 26NCL_R_LFQ intensity 26CL_R	3.76558e-07
68	AT3G62870.1	Q9LZH9	Ribosomal protein L7Ae/L30e/S12e/Gadd45 family protein	GTS-RBP	27.0914	26.7129	26.9316	30.341	29.2308	29.651	29.7409	26.912	1.10512	RNA binding;structural constituent of ribosome	Ribosomal_L7Ae	L30e-like;Ribosomal_L7A/L8;Ribosomal_L7A/L8_sf;Ribosomal_L7Ae/L30e/S12e/Gad45;Ribosomal_L7Ae/L8/Nhp2;Ribosomal_L7Ae_CS	+	LFQ intensity 26NCL_R_LFQ intensity 26CL_R	0.00380688
69	AT5G30510.1	Q93VC7	ribosomal protein S1	GTS-RBP	10	10	10	28.94	30.1361	30.2535	29.7765	10	2.97765	mRNA binding;structural constituent of ribosome	S1	NA-bd_OB-fold;S1_dom;S1_domain	+	LFQ intensity 26NCL_R_LFQ intensity 26CL_R	5.42702e-06
70	AT5G62300.2	P49200	Ribosomal protein S10p/S20e family protein;Ribosomal protein S10p/S20e family protein;Ribosomal protein S10p/S20e family protein	GTS-RBP	10	10	10	30.6285	29.0217	29.9814	29.8772	10	2.98772	mRNA binding;structural constituent of ribosome	Ribosomal_S10	Ribosomal_S10;Ribosomal_S10_CS;Ribosomal_S10_dom;Ribosomal_S10_dom_sf;Ribosomal_S10_euk/arc	+	LFQ intensity 26NCL_R_LFQ intensity 26CL_R	7.35714e-06
71	AT3G53870.1	Q9M339	Ribosomal protein S3 family protein	GTS-RBP	10	10	10	31.1483	29.9677	30.3196	30.4785	10	3.04785	damaged DNA binding;DNA-(apurinic or apyrimidinic site) endonuclease activity;mRNA binding;oxidized purine DNA binding;oxidized purine nucleobase lesion DNA N-glycosylase activity;structural constituent of ribosome	KH_2;Ribosomal_S3_C	KH_dom_type_2;KH_dom-like_a/b;KH_sf_prok-type;Ribosomal_S3_C;Ribosomal_S3_C_sf;Ribosomal_S3_euk/arc	+	LFQ intensity 26NCL_R_LFQ intensity 26CL_R	2.87969e-06
72	AT5G39850.1	Q9FLF0	Ribosomal protein S4	GTS-RBP	10	10	10	31.4483	30.5664	29.7786	30.5978	10	3.05978	rRNA binding;structural constituent of ribosome	Ribosomal_S4;S4	Ribosomal_S4/S9;Ribosomal_S4/S9_euk/arc;Ribosomal_S4/S9_N;Ribosomal_S4_CS;S4_RNA-bd;S4_RNA-bd_sf	+	LFQ intensity 26NCL_R_LFQ intensity 26CL_R	7.35714e-06
73	AT2G41840.1	P49688	Ribosomal protein S5 family protein	GTS-RBP	10	10	10	32.2279	31.2591	31.0084	31.4985	10	3.14985	mRNA binding;structural constituent of ribosome	Ribosomal_S5;Ribosomal_S5_C	Ribosomal_S5;Ribosomal_S5_C;Ribosomal_S5_D2-typ_fold;Ribosomal_S5_D2-typ_fold_subgr;Ribosomal_S5_euk/arc;Ribosomal_S5_N;Ribosomal_S5_N_CS	+	LFQ intensity 26NCL_R_LFQ intensity 26CL_R	2.97313e-06
74	AT4G31700.1	A8MS03	ribosomal protein S6;ribosomal protein S6	GTS-RBP	10	10	10	31.9609	30.4919	29.3787	30.6105	10	3.06105	structural constituent of ribosome	Ribosomal_S6e	Ribosomal_S6e	+	LFQ intensity 26NCL_R_LFQ intensity 26CL_R	3.61748e-05
75	AT3G02560.3	Q9M885	Ribosomal protein S7e family protein;Ribosomal protein S7e family protein;Ribosomal protein S7e family protein	GTS-RBP	10	10	10	31.6839	31.4083	31.6756	31.5893	10	3.15893	mRNA binding;structural constituent of ribosome	Ribosomal_S7e	Ribosomal_S7e	+	LFQ intensity 26NCL_R_LFQ intensity 26CL_R	1.06264e-07
76	AT1G29350.1	F4I1G1	RNA polymerase II degradation factor-like protein (DUF1296)	GTS-RBP	10	10	10	31.1422	30.2422	31.1177	30.834	10	3.0834	mRNA binding	DUF1296	GIP1;UBA-like_sf	+	LFQ intensity 26NCL_R_LFQ intensity 26CL_R	1.58486e-06
77	AT4G27000.1	Q93W34	RNA-binding (RRM/RBD/RNP motifs) family protein	GTS-RBP	10	10	10	34.3303	34.337	35.1901	34.6191	10	3.46191	mRNA binding;poly(A) binding	RRM_1	Nucleotide-bd_a/b_plait_sf;RBD_domain_sf;RRM_dom	+	LFQ intensity 26NCL_R_LFQ intensity 26CL_R	1.03604e-06
78	AT3G14100.1	Q9LJH8	RNA-binding (RRM/RBD/RNP motifs) family protein	GTS-RBP	10	10	10	34.5978	34.7099	34.5641	34.6239	10	3.46239	mRNA binding	RRM_1	Nucleotide-bd_a/b_plait_sf;RBD_domain_sf;RRM_dom	+	LFQ intensity 26NCL_R_LFQ intensity 26CL_R	7.04762e-09
79	AT3G61860.1	P92964	RNA-binding (RRM/RBD/RNP motifs) family protein	GTS-RBP	10	10	10	27.7771	26.9316	26.8264	27.1783	10	2.71783	RNA binding	RRM_1	Nucleotide-bd_a/b_plait_sf;RBD_domain_sf;RRM_dom;RS31;RSP31/31A/40/41	+	LFQ intensity 26NCL_R_LFQ intensity 26CL_R	3.04155e-06
80	AT5G04280.1	Q8RWN5	RNA-binding (RRM/RBD/RNP motifs) family protein with retrovirus zinc finger-like domain;RNA-binding (RRM/RBD/RNP motifs) family protein with retrovirus zinc finger-like domain;RNA-binding (RRM/RBD/RNP motifs) family protein with retrovirus zinc finger	GTS-RBP	10	10	10	29.0137	27.6865	28.0349	28.245	10	2.8245	chromatin binding;chromatin DNA binding;mRNA binding;nucleic acid binding;RNA binding;zinc ion binding	RRM_1;zf-CCHC	Nucleotide-bd_a/b_plait_sf;RBD_domain_sf;RRM_dom;Znf_CCHC;Znf_CCHC_sf	+	LFQ intensity 26NCL_R_LFQ intensity 26CL_R	5.93086e-06
81	AT1G03457.1	F4I0X0	RNA-binding (RRM/RBD/RNP motifs) family protein;RNA-binding (RRM/RBD/RNP motifs) family protein	GTS-RBP	10	10	10	31.0544	31.5978	31.3088	31.3203	10	3.13203	mRNA binding	RRM_1	Hud_Sxl_RNA;Nucleotide-bd_a/b_plait_sf;RBD_domain_sf;RRM_dom	+	LFQ intensity 26NCL_R_LFQ intensity 26CL_R	3.29257e-07
82	AT5G02530.2	Q8L719	RNA-binding (RRM/RBD/RNP motifs) family protein;RNA-binding (RRM/RBD/RNP motifs) family protein	GTS-RBP	10	10	10	27.0401	25.7415	26.673	26.4849	10	2.64849	mRNA binding	RRM_1	FoP_C;Nucleotide-bd_a/b_plait_sf;RBD_domain_sf;RRM_dom	+	LFQ intensity 26NCL_R_LFQ intensity 26CL_R	7.35714e-06
83	AT4G14300.2	Q8W034	RNA-binding (RRM/RBD/RNP motifs) family protein;RNA-binding (RRM/RBD/RNP motifs) family protein	GTS-RBP	10	10	10	29.8035	28.9787	29.9539	29.5787	10	2.95787	mRNA binding;RNA binding	RRM_1	Nucleotide-bd_a/b_plait_sf;RBD_domain_sf;RRM_dom	+	LFQ intensity 26NCL_R_LFQ intensity 26CL_R	2.11456e-06
84	AT5G19350.2	Q8VXZ9	RNA-binding (RRM/RBD/RNP motifs) family protein;RNA-binding (RRM/RBD/RNP motifs) family protein	GTS-RBP	10	10	10	29.2736	30.1604	30.5844	30.0061	10	3.00061	mRNA binding;poly(A) binding	RRM_1	Nucleotide-bd_a/b_plait_sf;RBD_domain_sf;RRM_dom	+	LFQ intensity 26NCL_R_LFQ intensity 26CL_R	4.02545e-06
85	AT3G07810.1	F4JFN7	RNA-binding (RRM/RBD/RNP motifs) family protein;RNA-binding (RRM/RBD/RNP motifs) family protein	GTS-RBP	10	10	10	28.6492	29.1337	30.0864	29.2898	10	2.92898	mRNA binding;RNA binding	RRM_1	DAZAP1_RRM2;Nucleotide-bd_a/b_plait_sf;RBD_domain_sf;RRM_dom	+	LFQ intensity 26NCL_R_LFQ intensity 26CL_R	5.9735e-06
86	AT5G40490.1	Q9FM47	RNA-binding (RRM/RBD/RNP motifs) family protein;RNA-binding (RRM/RBD/RNP motifs) family protein	GTS-RBP	10	10	10	29.8519	28.8593	30.1239	29.6117	10	2.96117	mRNA 3'-UTR binding;mRNA binding;pre-mRNA intronic binding	RRM_1	Nucleotide-bd_a/b_plait_sf;RBD_domain_sf;RRM_dom	+	LFQ intensity 26NCL_R_LFQ intensity 26CL_R	4.21522e-06
87	AT4G26650.2	F4JV21	RNA-binding (RRM/RBD/RNP motifs) family protein;RNA-binding (RRM/RBD/RNP motifs) family protein	GTS-RBP	10	10	10	27.6663	28.1361	28.509	28.1038	10	2.81038	RNA binding	RRM_1	DAZAP1_RRM2;Nucleotide-bd_a/b_plait_sf;RBD_domain_sf;RRM_dom	+	LFQ intensity 26NCL_R_LFQ intensity 26CL_R	1.41273e-06
88	AT2G46780.2	Q501B0	RNA-binding (RRM/RBD/RNP motifs) family protein;RNA-binding (RRM/RBD/RNP motifs) family protein	GTS-RBP	10	10	10	26.8142	27.2625	27.5014	27.1927	10	2.71927	mRNA binding;RNA binding	RRM_1	Nucleotide-bd_a/b_plait_sf;RBD_domain_sf;RRM_dom	+	LFQ intensity 26NCL_R_LFQ intensity 26CL_R	1.04252e-06
89	AT3G52660.3	Q9LXJ8	RNA-binding (RRM/RBD/RNP motifs) family protein;RNA-binding (RRM/RBD/RNP motifs) family protein;RNA-binding (RRM/RBD/RNP motifs) family protein	GTS-RBP	10	10	10	30.3724	29.8504	30.5203	30.2477	10	3.02477	mRNA binding;RNA binding	RRM_1	Nucleotide-bd_a/b_plait_sf;RBD_domain_sf;RRM_dom;RRM_dom_euk	+	LFQ intensity 26NCL_R_LFQ intensity 26CL_R	6.53514e-07
90	AT1G33470.3	Q67YS0	RNA-binding (RRM/RBD/RNP motifs) family protein;RNA-binding (RRM/RBD/RNP motifs) family protein;RNA-binding (RRM/RBD/RNP motifs) family protein	GTS-RBP	10	10	10	27.0813	25.2571	26.3256	26.2213	10	2.62213	mRNA binding	RRM_1	Nucleotide-bd_a/b_plait_sf;RBD_domain_sf;RRM_dom	+	LFQ intensity 26NCL_R_LFQ intensity 26CL_R	2.43411e-05
91	AT3G21215.3	Q9ASW4	RNA-binding (RRM/RBD/RNP motifs) family protein;RNA-binding (RRM/RBD/RNP motifs) family protein;RNA-binding (RRM/RBD/RNP motifs) family protein;RNA-binding (RRM/RBD/RNP motifs) family protein	GTS-RBP	10	10	10	27.1795	26.976	27.7453	27.3003	10	2.73003	mRNA binding;snRNA stem-loop binding	RRM_1	Nucleotide-bd_a/b_plait_sf;RBD_domain_sf;RRM_dom	+	LFQ intensity 26NCL_R_LFQ intensity 26CL_R	1.3742e-06
92	AT4G00830.6	Q9ASP6	RNA-binding (RRM/RBD/RNP motifs) family protein;RNA-binding (RRM/RBD/RNP motifs) family protein;RNA-binding (RRM/RBD/RNP motifs) family protein;RNA-binding (RRM/RBD/RNP motifs) family protein;RNA-binding (RRM/RBD/RNP motifs) family protein;RNA-b	GTS-RBP	10	10	10	29.8004	30.3724	31.3568	30.5099	10	3.05099	chromatin binding;mRNA binding;sequence-specific DNA binding	RRM_1	Nucleotide-bd_a/b_plait_sf;RBD_domain_sf;RRM_dom;RRM_dom_euk	+	LFQ intensity 26NCL_R_LFQ intensity 26CL_R	6.20223e-06
93	AT1G49600.1	F4I3B3	RNA-binding protein 47A;RNA-binding protein 47A;RNA-binding protein 47A	GTS-RBP	10	10	10	34.4702	33.8042	34.2759	34.1835	10	3.41835	mRNA binding;poly(A) binding	RRM_1	Nucleotide-bd_a/b_plait_sf;RBD_domain_sf;RRM_dom	+	LFQ intensity 26NCL_R_LFQ intensity 26CL_R	3.76558e-07
94	AT3G19130.1	Q0WW84	RNA-binding protein 47B	GTS-RBP	10	10	10	34.0512	34.5002	34.4083	34.3199	10	3.43199	mRNA binding;poly(A) binding	RRM_1	Nucleotide-bd_a/b_plait_sf;RBD_domain_sf;RRM_dom	+	LFQ intensity 26NCL_R_LFQ intensity 26CL_R	1.57849e-07
95	AT1G47500.1	Q9SX80	RNA-binding protein 47C;RNA-binding protein 47C	GTS-RBP	10	10	10	33.5412	33.4458	33.1407	33.3759	10	3.33759	mRNA binding;poly(A) binding	RRM_1	Nucleotide-bd_a/b_plait_sf;RBD_domain_sf;RRM_dom	+	LFQ intensity 26NCL_R_LFQ intensity 26CL_R	1.47063e-07
96	AT2G43970.1	O80567	RNA-binding protein;RNA-binding protein	GTS-RBP	10	10	10	29.326	28.8653	29.3388	29.1767	10	2.91767	mRNA binding	La	La_HTH;La_like_plant_RRM;Lupus_La;Nucleotide-bd_a/b_plait_sf;RBD_domain_sf;WH_DNA-bd_sf;WH-like_DNA-bd_sf	+	LFQ intensity 26NCL_R_LFQ intensity 26CL_R	3.76558e-07
97	AT4G09800.1	P34788	S18 ribosomal protein;Ribosomal protein S13/S18 family;Ribosomal protein S13/S18 family	GTS-RBP	10	10	10	29.4785	29.6948	30.2422	29.8051	10	2.98051	mRNA binding;rRNA binding;structural constituent of ribosome	Ribosomal_S13	30s_Rbsml_prot_S13_C;Ribosomal_S13;Ribosomal_S13_CS;Ribosomal_S13-like_H2TH	+	LFQ intensity 26NCL_R_LFQ intensity 26CL_R	1.02164e-06
98	AT1G48410.1	O04379	Stabilizer of iron transporter SufD / Polynucleotidyl transferase;Stabilizer of iron transporter SufD / Polynucleotidyl transferase;Stabilizer of iron transporter SufD / Polynucleotidyl transferase	GTS-RBP	10	10	10	31.2077	31.2869	31.2535	31.2494	10	3.12494	endoribonuclease activity;metal ion binding;miRNA binding;mRNA binding	ArgoL1;ArgoL2;ArgoMid;ArgoN;Gly-rich_Ago1;PAZ;Piwi	ArgoL1;ArgoL2;Argonaut_Gly-rich;Argonaute_Mid_dom;Argonaute_N;PAZ_dom;PAZ_dom_sf;Piwi;RNaseH_sf;RNaseH-like_sf	+	LFQ intensity 26NCL_R_LFQ intensity 26CL_R	1.40758e-09
99	AT5G27640.3	F4K4D5	translation initiation factor 3B1;translation initiation factor 3B1;translation initiation factor 3B1;eukaryotic translation initiation factor 3B-2	GTS-RBP	10	10	10	29.6595	28.9287	28.7613	29.1165	10	2.91165	translation initiation factor activity;translation initiation factor binding	eIF2A	EIF3B;eIF3B_RRM;Nucleotide-bd_a/b_plait_sf;TIF_beta_prop-like;WD40/YVTN_repeat-like_dom_sf	+	LFQ intensity 26NCL_R_LFQ intensity 26CL_R	1.65274e-06
100	AT1G70770.2	Q9S791	transmembrane protein (Protein of unknown function DUF2359, transmembrane);transmembrane protein (Protein of unknown function DUF2359, transmembrane)	GTS-RBP	10	10	10	29.7389	29.1724	29.1189	29.3434	10	2.93434	mRNA binding	TMEM214	TMEM214	+	LFQ intensity 26NCL_R_LFQ intensity 26CL_R	6.70855e-07
101	AT5G07350.1	Q8VZG7	TUDOR-SN protein 1;TUDOR-SN protein 1	GTS-RBP	10	10	10	35.1938	35.3169	33.6839	34.7315	10	3.47315	mRNA binding;nuclease activity;RNA binding	SNase;TUDOR	Silence_cplx_Nase-comp_TudorSN;SNase_OB-fold_sf;Staphylococal_nuclease_OB-fold;Tudor	+	LFQ intensity 26NCL_R_LFQ intensity 26CL_R	5.42702e-06
102	AT3G56860.9	Q9LES2	UBP1-associated protein 2A;UBP1-associated protein 2A;UBP1-associated protein 2A;UBP1-associated protein 2A;UBP1-associated protein 2A;UBP1-associated protein 2A;UBP1-associated protein 2A;UBP1-associated protein 2A;UBP1-associated protein	GTS-RBP	10	10	10	28.4154	28.7292	29.1771	28.7739	10	2.87739	AU-rich element binding;mRNA binding	RRM_1	Nucleotide-bd_a/b_plait_sf;RBD_domain_sf;RRM_dom	+	LFQ intensity 26NCL_R_LFQ intensity 26CL_R	1.04252e-06
103	AT2G47680.1	O22243	zinc finger (CCCH type) helicase family protein	GTS-RBP	10	10	10	27.8916	27.509	27.1604	27.5203	10	2.75203	ATP binding;ATP-dependent 3'-5' RNA helicase activity;DNA binding;metal ion binding;mRNA binding;RNA binding	DEAD;Helicase_C	DEAD/DEAH_box_helicase_dom;Helicase_ATP-bd;Helicase_C;P-loop_NTPase;Znf_CCCH;Znf_CCCH_sf	+	LFQ intensity 26NCL_R_LFQ intensity 26CL_R	1.06098e-06
104	AT5G63260.1	F4K9A6	Zinc finger C-x8-C-x5-C-x3-H type family protein;Zinc finger C-x8-C-x5-C-x3-H type family protein	GTS-RBP	10	10	10	29.4032	30.0084	30.4134	29.9417	10	2.99417	metal ion binding;mRNA binding	zf-CCCH	Znf_CCCH;Znf_CCCH_sf	+	LFQ intensity 26NCL_R_LFQ intensity 26CL_R	1.75835e-06
105	AT2G47850.3	A8MR17	Zinc finger C-x8-C-x5-C-x3-H type family protein;Zinc finger C-x8-C-x5-C-x3-H type family protein;Zinc finger C-x8-C-x5-C-x3-H type family protein;Zinc finger C-x8-C-x5-C-x3-H type family protein	GTS-RBP	10	10	10	31.8534	32.3672	32.4159	32.2122	10	3.22122	metal ion binding	zf-CCCH	Znf_CCCH;Znf_CCCH_sf	+	LFQ intensity 26NCL_R_LFQ intensity 26CL_R	3.76558e-07
106	AT3G02830.2	Q8GXX7	zinc finger protein 1;zinc finger protein 1	GTS-RBP	10	10	10	29.217	29.8549	29.9814	29.6844	10	2.96844	DNA binding;metal ion binding;mRNA 5'-UTR binding;mRNA binding;nuclease activity;phytochrome binding	zf-CCCH	Znf_CCCH;Znf_CCCH_sf	+	LFQ intensity 26NCL_R_LFQ intensity 26CL_R	1.06098e-06
107	AT1G48130.1	O04005	1-cysteine peroxiredoxin 1	Candidate RBP	30.3828	30.5664	30.2308	30.3828	30.0349	31.4234	30.6137	30.3933	1.00725	peroxidase activity;thioredoxin peroxidase activity	1-cysPrx_C;AhpC-TSA	AhpC/TSA;Peroxiredoxin_AhpC-typ;Peroxiredoxin_C;Thioredoxin_domain;Thioredoxin-like_sf			0.654926
108	AT4G24770.2	Q04836	31-kDa RNA binding protein;31-kDa RNA binding protein	Candidate RBP	29.9259	31.7613	32.4654	32.3436	30.8385	33.1916	32.1246	31.3842	1.02359	mRNA binding;poly(U) RNA binding;RNA binding	RRM_1	Nucleotide-bd_a/b_plait_sf;RBD_domain_sf;RRM_dom			0.566575
109	AT5G46290.2	F4KHF4	3-ketoacyl-acyl carrier protein synthase I;3-ketoacyl-acyl carrier protein synthase I;3-ketoacyl-acyl carrier protein synthase I	Candidate RBP	10	10	10	10	28.2123	27.7645	21.9923	10	2.19923	transferase activity, transferring acyl groups other than amino-acyl groups	ketoacyl-synt;Ketoacyl-synt_C	3-oxoacyl-ACP_synth-2;Ketoacyl_synth_AS;Ketoacyl_synth_C;Ketoacyl_synth_N;PKS_Beta-ketoAc_synthase_dom;Thiolase-like			0.172781
110	AT1G72370.2	B9DG17	40s ribosomal protein SA;40s ribosomal protein SA	Candidate RBP	10	30.1361	27.9814	30.9045	32.7731	31.8755	31.8511	22.7059	1.40277	structural constituent of ribosome	Ribosomal_S2	Ribosomal_S2;Ribosomal_S2_CS;Ribosomal_S2_euk;Ribosomal_S2_euk/arc;Ribosomal_S2_flav_dom_sf			0.302117
111	AT5G60790.1	Q9FJH6	ABC transporter family protein	Candidate RBP	10	10	10	10	25.5433	25.7871	20.4435	10	2.04435	ATP binding;ATPase activity;transporter activity	ABC_tran;ABC_tran_Xtn	AAA+_ATPase;ABC_tran_Xtn;ABC_transporter_CS;ABC_transporter-like;P-loop_NTPase			0.172781
112	AT4G35830.1	B3H5Y0	aconitase 1;aconitase 1	Candidate RBP	10	10	10	10	26.8974	26.6458	21.1811	10	2.11811	4 iron, 4 sulfur cluster binding;aconitate hydratase activity	Aconitase;Aconitase_C	Acnase/IPM_dHydase_lsu_aba_1/3;Acoase/IPM_deHydtase_lsu_aba;Aconitase/3IPM_dehydase_swvl;Aconitase/IRP2;Aconitase_4Fe-4S_BS;Aconitase_4Fe-4S_dom;AconitaseA/IPMdHydase_ssu_swvl			0.172781
113	AT2G05710.1	Q9SIB9	aconitase 3	Candidate RBP	10	27.9428	10	10	30.0349	29.2285	23.0878	15.9809	1.44471	4 iron, 4 sulfur cluster binding;aconitate hydratase activity;ATP binding;copper ion binding	Aconitase;Aconitase_C	Acnase/IPM_dHydase_lsu_aba_1/3;Acoase/IPM_deHydtase_lsu_aba;Aconitase/3IPM_dehydase_swvl;Aconitase/IRP2;Aconitase_4Fe-4S_BS;Aconitase_4Fe-4S_dom;AconitaseA/IPMdHydase_ssu_swvl			0.550207
114	AT3G58450.2	F4J5V2	Adenine nucleotide alpha hydrolases-like superfamily protein;Adenine nucleotide alpha hydrolases-like superfamily protein	Candidate RBP	10	26.7645	10	27.1015	28.3787	10	21.8267	15.5882	1.40021	hydrolase activity	Usp	Rossmann-like_a/b/a_fold;Universal_stress_UspA;UspA			0.563158
115	AT3G11930.1	B9DG73	Adenine nucleotide alpha hydrolases-like superfamily protein;Adenine nucleotide alpha hydrolases-like superfamily protein;Adenine nucleotide alpha hydrolases-like superfamily protein;Adenine nucleotide alpha hydrolases-like superfamily protein	Candidate RBP	10	10	10	10	27.4707	27.3066	21.5924	10	2.15924	hydrolase activity	Usp	Rossmann-like_a/b/a_fold;Universal_stress_UspA;UspA			0.172781
116	AT5G63400.1	F4KAP2	adenylate kinase 1	Candidate RBP	10	27.611	10	27.5463	26.9977	26.8019	27.1153	15.8703	1.70855	adenylate kinase activity;ATP binding	ADK_lid	Adenyl_kin_sub;Adenylat/UMP-CMP_kin;Adenylat_kinase_CS;Adenylate_kinase_lid-dom;P-loop_NTPase			0.18442
117	AT3G08580.2	P31167	ADP/ATP carrier 1;ADP/ATP carrier 1	Candidate RBP	10	27.9146	27.2535	28.2891	29.3787	28.0137	28.5605	21.7227	1.31478	ATP:ADP antiporter activity;copper ion binding	Mito_carr	Aden_trnslctor;Mit_carrier;Mitochondrial_carrier_protein;Mitochondrial_sb/sol_carrier;Mt_carrier_dom_sf			0.398712
118	AT1G17290.1	F4I7I0	alanine aminotransferas	Candidate RBP	10	10	10	10	26.2785	24.945	20.4079	10	2.04079	ATP binding;L-alanine:2-oxoglutarate aminotransferase activity;pyridoxal phosphate binding	Aminotran_1_2	Aminotransferase_I/II;PyrdxlP-dep_Trfase;PyrdxlP-dep_Trfase_dom1;PyrdxlP-dep_Trfase_major			0.172781
119	AT1G77120.1	P06525	alcohol dehydrogenase 1	Candidate RBP	10	10	10	10	28.5389	27.509	22.016	10	2.2016	alcohol dehydrogenase (NAD) activity;alcohol dehydrogenase activity, zinc-dependent;nucleotide binding;protein homodimerization activity;S-(hydroxymethyl)glutathione dehydrogenase activity;zinc ion binding	ADH_N;ADH_zinc_N	ADH_C;ADH_N;ADH_Zn_CS;GroES-like_sf;NAD(P)-bd_dom_sf			0.172781
120	AT1G54100.2	Q9SYG7	aldehyde dehydrogenase 7B4;aldehyde dehydrogenase 7B4	Candidate RBP	10	10	10	10	27.1795	25.4707	20.8834	10	2.08834	aldehyde dehydrogenase (NAD) activity;glyceraldehyde-3-phosphate dehydrogenase (NAD+) (non-phosphorylating) activity;L-aminoadipate-semialdehyde dehydrogenase activity	Aldedh	Ald_DH/histidinol_DH;Ald_DH_C;Ald_DH_CS_GLU;Ald_DH_N;Aldehyde_DH_dom			0.172781
121	AT2G36460.1	B3H6D7	Aldolase superfamily protein;Aldolase superfamily protein;Aldolase superfamily protein	Candidate RBP	10	28.5463	10	10	29.066	27.6798	22.2486	16.1821	1.37489	fructose-bisphosphate aldolase activity	Glycolytic	Aldolase_I_AS;Aldolase_TIM;FBA_I			0.566575
122	AT5G13420.1	Q9LYR4	Aldolase-type TIM barrel family protein	Candidate RBP	10	29.0686	10	10	29.7549	27.8858	22.5469	16.3562	1.37849	sedoheptulose-7-phosphate:D-glyceraldehyde-3-phosphate glyceronetransferase activity	TAL_FSA	Aldolase_TIM;TAL/FSA;Transaldolase_2;Transaldolase_AS			0.566575
123	AT3G48990.1	Q9SMT7	AMP-dependent synthetase and ligase family protein	Candidate RBP	10	28.2847	10	10	28.8858	27.9923	22.2927	16.0949	1.38508	ATP binding;oxalate-CoA ligase activity	AMP-binding;AMP-binding_C	AMP-bd_C;AMP-binding_CS;AMP-dep_Synth/Lig			0.566575
124	AT2G34040.3	F4IGU7	Apoptosis inhibitory protein 5 (API5);Apoptosis inhibitory protein 5 (API5);Apoptosis inhibitory protein 5 (API5)	Candidate RBP	10	10	10	10	28.3662	27.7064	22.0242	10	2.20242		API5	API5;ARM-type_fold			0.172781
125	AT1G73190.1	P26587	Aquaporin-like superfamily protein;beta-tonoplast intrinsic protein	Candidate RBP	10	28.8741	10	28.3828	29.7227	30.1361	29.4139	16.2914	1.80549	water channel activity	MIP	Aquaporin_transptr;Aquaporin-like;MIP;MIP_CS			0.172781
126	AT5G55240.1	Q9FLN9	ARABIDOPSIS THALIANA PEROXYGENASE 2	Candidate RBP	10	28.7517	27.7325	27.7195	28.7325	27.6663	28.0394	22.1614	1.26524	calcium ion binding;heme oxygenase (decyclizing) activity;linoleic acid epoxygenase activity;monooxygenase activity;plant seed peroxidase activity	Caleosin	Caleosin-related			0.474975
127	AT1G31280.1	Q9SHF3	Argonaute family protein	Candidate RBP	10	10	10	26.9316	27.2353	10	21.389	10	2.1389	mRNA binding;siRNA binding	ArgoL1;ArgoL2;ArgoN;PAZ;Piwi	ArgoL1;ArgoL2;Argonaute_N;PAZ_dom;PAZ_dom_sf;Piwi;RNaseH_sf;RNaseH-like_sf			0.172781
128	AT5G19550.1	P46645	aspartate aminotransferase 2	Candidate RBP	10	26.7645	10	10	27.189	26.2408	21.1433	15.5882	1.35637	copper ion binding;L-aspartate:2-oxoglutarate aminotransferase activity;pyridoxal phosphate binding	Aminotran_1_2	Aminotransferase_I/II;Asp_trans;NHTrfase_class1_PyrdxlP-BS;PyrdxlP-dep_Trfase;PyrdxlP-dep_Trfase_dom1;PyrdxlP-dep_Trfase_major			0.566575
129	AT1G11910.1	O65390	aspartic proteinase A1;aspartic proteinase A1	Candidate RBP	10	30.3828	10	28.7739	30.6458	29.843	29.7542	16.7943	1.77169	aspartic-type endopeptidase activity;endopeptidase activity	Asp;SapB_1;SapB_2	Aspartic_peptidase_A1;Aspartic_peptidase_AS;PEPTIDASE_A1;Peptidase_aspartic_dom_sf;Phytepsin;SapB_1;SapB_2;SaposinB_dom;Saposin-like			0.184825
130	AT5G08690.1	P83484	ATP synthase alpha/beta family protein;ATP synthase alpha/beta family protein;ATP synthase alpha/beta family protein	Candidate RBP	27.2803	29.6458	10	26.1095	29.766	28.611	28.1622	22.3087	1.26239	ATP binding;copper ion binding;poly(U) RNA binding;proton-transporting ATP synthase activity, rotational mechanism	ATP-synt_ab;ATP-synt_ab_N;Synthase_beta	AAA+_ATPase;ATP_synth_F1_beta_su;ATP_synth_F1_bsu;ATPase_a/bsu_AS;ATPase_F1/V1/A1_a/bsu_N;ATPase_F1/V1/A1_a/bsu_N_sf;ATPase_F1/V1/A1_a/bsu_nucl-bd;ATPase_F1/V1_b/a_C;P-loop_NTPase			0.488153
131	AT2G07698.1	F4IMB5	ATPase, F1 complex, alpha subunit protein;ATP synthase subunit 1	Candidate RBP	10	27.9595	10	10	28.8264	28.189	22.3384	15.9865	1.39733	ADP binding;ATP binding;poly(U) RNA binding;proton-transporting ATP synthase activity, rotational mechanism;zinc ion binding	ATP-synt_ab;ATP-synt_ab_C;ATP-synt_ab_N	ATP_synth_asu_C;ATP_synth_asu_C_sf;ATP_synth_asu-like_sf;ATP_synth_F1_a;ATP_synth_F1_asu;ATPase_a/bsu_AS;ATPase_F1/V1/A1_a/bsu_N;ATPase_F1/V1/A1_a/bsu_N_sf;ATPase_F1/V1/A1_a/bsu_nucl-bd;P-loop_NTPase			0.566575
132	AT5G42570.1	Q93XZ7	B-cell receptor-associated 31-like	Candidate RBP	10	10	10	25.7103	25.0854	10	20.2652	10	2.02652			BAP29/BAP31			0.172781
133	AT1G67730.1	Q8L9C4	beta-ketoacyl reductase 1	Candidate RBP	10	10	10	26.0813	26.239	10	20.7734	10	2.07734	3-oxo-arachidoyl-CoA reductase activity;3-oxo-behenoyl-CoA reductase activity;3-oxo-cerotoyl-CoA reductase activity;3-oxo-lignoceroyl-CoA reductase activity;acetoacetyl-CoA reductase activity;ketoreductase activity	adh_short	NAD(P)-bd_dom_sf;Sc_DH/Rdtase_CS;SDR_fam			0.172781
134	AT3G57020.1	Q9M1J6	Calcium-dependent phosphotriesterase superfamily protein;Calcium-dependent phosphotriesterase superfamily protein	Candidate RBP	10	10	10	10	27.8858	27.3745	21.7534	10	2.17534		Str_synth	6-blade_b-propeller_TolB-like;Strictosidine_synth_cons-reg;Strictosidine_synthase			0.172781
135	AT5G61790.1	P29402	calnexin 1	Candidate RBP	10	10	10	10	28.6216	27.8081	22.1432	10	2.21432	calcium ion binding;carbohydrate binding;unfolded protein binding	Calreticulin	Calret/calnex;Calret/calnex_CS;Calreticulin/calnexin_P_dom_sf;ConA-like_dom_sf			0.172781
136	AT5G52300.2	F4KG52	CAP160 protein;CAP160 protein	Candidate RBP	10	29.8188	10	10	26.604	29.7244	22.1095	16.6063	1.33139		CAP160	CAP160;LTI78/LTI65			0.594948
137	AT1G15280.1	F4HZK3	CASC3/Barentsz eIF4AIII binding;CASC3/Barentsz eIF4AIII binding	Candidate RBP	10	10	10	28.9896	10	28.0296	22.3397	10	2.23397		Btz	Btz_dom			0.172781
138	AT4G35090.2	F4JM86	catalase 2;catalase 2;catalase 2	Candidate RBP	10	30.0609	28.4785	28.8945	30.7927	30.2308	29.9726	22.8464	1.31192	catalase activity;heme binding;metal ion binding	Catalase;Catalase-rel	Catalase;Catalase_AS;Catalase_clade1/3;Catalase_core;Catalase_core_sf;Catalase_haem_BS;Catalase_immune_responsive;Catalase_sf			0.421608
139	AT1G07360.1	Q9LNV5	CCCH-type zinc fingerfamily protein with RNA-binding domain;CCCH-type zinc fingerfamily protein with RNA-binding domain;CCCH-type zinc fingerfamily protein with RNA-binding domain;CCCH-type zinc fingerfamily protein with RNA-binding domain	Candidate RBP	10	10	10	10	27.189	26.7645	21.3178	10	2.13178	DNA binding;metal ion binding;mRNA binding;pre-mRNA binding;U6 snRNA binding	RRM_1;Torus	Cwc2/Slt11;Nucleotide-bd_a/b_plait_sf;RBD_domain_sf;RRM_dom;Torus;Znf_CCCH;Znf_CCCH_sf			0.172781
140	AT3G09840.1	P54609	cell division cycle 48;ATPase, AAA-type, CDC48 protein	Candidate RBP	10	28.1937	10	27.2353	30.196	29.4881	28.9731	16.0646	1.80354	ATP binding;ATPase activity;identical protein binding;polyubiquitin modification-dependent protein binding	AAA;CDC48_2;CDC48_N	AAA_ATPase_CDC48;AAA+_ATPase;Asp_de-COase-like_dom_sf;ATPase_AAA_core;ATPase_AAA_CS;CDC4_N-term_subdom;Cdc48_dom2;CDC48_domain_2-like_sf;P-loop_NTPase			0.172781
141	AT2G04030.2	Q9SIF2	Chaperone protein htpG family protein;Chaperone protein htpG family protein	Candidate RBP	10	28.362	10	10	27.8385	26.9203	21.5862	16.1207	1.33904	ATP binding;protein homodimerization activity;unfolded protein binding	HATPase_c;HSP90	HATPase_C;HATPase_C_sf;Heat_shock_protein_90_CS;HSP90_C;Hsp90_fam;Hsp90_N;Ribosomal_S5_D2-typ_fold			0.579111
142	AT2G28000.1	P21238	chaperonin-60alpha	Candidate RBP	10	10	10	10	28.4785	27.9595	22.146	10	2.2146	ATP binding;unfolded protein binding	Cpn60_TCP1	Chaperonin_Cpn60_CS;Chaprnin_Cpn60;Cpn60/TCP-1;GroEL-like_apical_dom_sf;GROEL-like_equatorial_sf;TCP-1-like_intermed_sf			0.172781
143	AT5G50250.1	Q9FGS0	chloroplast RNA-binding protein 31B	Candidate RBP	10	29.3388	30.2647	30.6629	29.4707	31.2759	30.4698	23.2012	1.31329	mRNA binding;poly(U) RNA binding;RNA binding	RRM_1	Nucleotide-bd_a/b_plait_sf;RBD_domain_sf;RRM_dom			0.422823
144	AT3G52380.1	Q39061	chloroplast RNA-binding protein 33	Candidate RBP	28.4032	29.3066	28.7292	30.3828	28.5682	30.3196	29.7569	28.813	1.03276	mRNA binding;RNA binding	RRM_1	Nucleotide-bd_a/b_plait_sf;RBD_domain_sf;RRM_dom			0.295142
145	AT2G42790.1	Q9SJH7	citrate synthase 3	Candidate RBP	10	26.8142	10	10	27.5463	26.6458	21.3974	15.6047	1.37121	citrate (Si)-synthase activity	Citrate_synt	Citrate_synthase;Citrate_synthase_AS;Citrate_synthase_bac-typ;Citrate_synthase_sf;Citrate_synth-like_lrg_a-sub;Citrate_synth-like_sm_a-sub			0.566575
146	AT3G08530.1	Q0WLB5	Clathrin, heavy chain;Clathrin, heavy chain	Candidate RBP	10	10	10	10	28.2123	27.4785	21.8969	10	2.18969	clathrin light chain binding;identical protein binding;structural molecule activity	Clathrin;Clathrin_propel;Clathrin-link	ARM-type_fold;Clathrin_H-chain/VPS_repeat;Clathrin_H-chain_linker_core;Clathrin_H-chain_N;Clathrin_H-chain_propeller_rpt;Clathrin_heavy_chain;TPR-like_helical_dom_sf			0.172781
147	AT5G50920.1	Q9FI56	CLPC homologue 1;Clp ATPase;Clp ATPase;Clp ATPase;Clp ATPase	Candidate RBP	10	27.5969	10	10	28.7453	27.0401	21.9285	15.8656	1.38214	ATP binding;ATP-dependent peptidase activity	AAA;AAA_2;Clp_N;ClpB_D2-small	AAA+_ATPase;ATPase_AAA_core;Clp_ATPase_C;Clp_N;Clp_N_dom_sf;ClpA/B;ClpA/B_CS1;ClpA/B_CS2;P-loop_NTPase;UVR_dom			0.566575
148	AT5G17920.2	O50008	Cobalamin-independent synthase family protein;Cobalamin-independent synthase family protein;methionine synthase 2;methionine synthase 2;methionine synthase 2	Candidate RBP	10	28.6663	10	30.1604	31.0479	30.611	30.6064	16.2221	1.88671	5-methyltetrahydropteroyltriglutamate-homocysteine S-methyltransferase activity;copper ion binding;methionine synthase activity;zinc ion binding	Meth_synt_1;Meth_synt_2	Cbl-indep_Met_Synth_N;Cobalamin-indep_Met_synthase;Met_Synth_C/arc;UROD/MetE-like_sf			0.172781
149	AT4G36020.3	O65639	cold shock domain protein 1;cold shock domain protein 1;cold shock domain protein 1	Candidate RBP	10	10	32.5754	34.4519	32.9814	34.8792	34.1042	17.5251	1.94602	double-stranded DNA binding;mRNA binding;RNA binding;single-stranded DNA binding;zinc ion binding	CSD;zf-CCHC	Cold-shock_CS;CSD;CSP_DNA-bd;NA-bd_OB-fold;Znf_CCHC;Znf_CCHC_sf			0.172781
150	AT2G17870.1	Q94C69	cold shock domain protein 3	Candidate RBP	10	10	31.9814	33.2336	32.4458	33.2135	32.9643	17.3271	1.90247	DNA binding;mRNA binding;zinc ion binding	CSD;zf-CCHC	Cold-shock_CS;CSD;CSP_DNA-bd;NA-bd_OB-fold;Znf_CCHC;Znf_CCHC_sf			0.172781
151	AT4G39260.1	F4JVB9	cold, circadian rhythm, and RNA binding 1;cold, circadian rhythm, and RNA binding 1;cold, circadian rhythm, and RNA binding 1;cold, circadian rhythm, and RNA binding 1	Candidate RBP	10	28.3578	30.1361	29.8415	30.2759	31.4919	30.5364	22.8313	1.33748	RNA binding	RRM_1	Nucleotide-bd_a/b_plait_sf;RBD_domain_sf;RRM_dom			0.38808
152	AT2G21660.1	F4IHK9	cold, circadian rhythm, and rna binding 2;cold, circadian rhythm, and rna binding 2	Candidate RBP	10	28.5862	30.3515	31.7006	31.4727	32.1604	31.7779	22.9792	1.38289	RNA binding	RRM_1	Nucleotide-bd_a/b_plait_sf;RBD_domain_sf;RRM_dom			0.326947
153	AT4G28520.1	F4JLA9	cruciferin 3;cruciferin 3;cruciferin 3;cruciferin 3;cruciferin 3	Candidate RBP	36.1956	37.0369	37.8222	36.4642	37.5839	37.0369	37.0283	37.0182	1.00027	nutrient reservoir activity	Cupin_1	11S_seedstore_pln;Cupin_1;RmlC_Cupin_sf;RmlC-like_jellyroll			0.98963
154	AT3G14010.4	F4JEN1	CTC-interacting domain 4;CTC-interacting domain 4;CTC-interacting domain 4;CTC-interacting domain 4;CTC-interacting domain 4	Candidate RBP	10	10	10	10	27.0401	27.9146	21.6516	10	2.16516		LsmAD;PAM2;SM-ATX	Ataxin-2_C;LsmAD_domain;SM_dom_ATX			0.172781
155	AT3G22640.1	Q9LUJ7	cupin family protein	Candidate RBP	30.196	32.0217	31.7849	32.2478	32.7272	32.4871	32.4874	31.3342	1.0368	nutrient reservoir activity	Cupin_1	Cupin_1;RmlC_Cupin_sf;RmlC-like_jellyroll			0.176552
156	AT3G12490.1	Q8H0X6	cystatin B;cystatin B	Candidate RBP	10	27.6527	10	28.1652	27.1015	27.4938	27.5868	15.8842	1.73674	cobalt ion binding;cysteine-type endopeptidase inhibitor activity	SQAPI	Cystatin;Cystatin_dom;Prot_inh_cystat_CS			0.172781
157	AT1G65930.1	Q9SRZ6	cytosolic NADP+-dependent isocitrate dehydrogenase	Candidate RBP	10	10	10	10	28.2891	27.524	21.9377	10	2.19377	copper ion binding;isocitrate dehydrogenase (NADP+) activity;magnesium ion binding;NAD binding;protein homodimerization activity	Iso_dh	IsoCit/isopropylmalate_DH_CS;Isocitrate_DH_NADP;IsoPropMal-DH-like_dom			0.172781
158	AT5G11170.2	F4JWF3	DEAD/DEAH box RNA helicase family protein;DEAD/DEAH box RNA helicase family protein;DEAD/DEAH box RNA helicase family protein;DEAD/DEAH box RNA helicase family protein;DEAD/DEAH box RNA helicase family protein	Candidate RBP	10	10	10	10	28.6764	28.217	22.2978	10	2.22978	ATP binding;helicase activity;nucleic acid binding	DEAD;Helicase_C	DEAD/DEAH_box_helicase_dom;Helicase_ATP-bd;Helicase_C;P-loop_NTPase			0.172781
159	AT2G32000.1	F4ISQ7	DNA topoisomerase, type IA, core;DNA topoisomerase, type IA, core	Candidate RBP	10	29.17	10	30.2869	30.5389	29.9677	30.2645	16.39	1.84652	DNA binding;DNA topoisomerase activity;DNA topoisomerase type I activity;metal ion binding;mRNA binding	Topoisom_bac;Toprim	Topo_IA;Topo_IA_2;Topo_IA_AS;Topo_IA_cen;Topo_IA_cen_sub1;Topo_IA_cen_sub2;Topo_IA_cen_sub3;Topo_IA_core_domain;Topo_IA_DNA-bd_dom;TOPRIM_domain;TOPRIM_TopoIII			0.172781
160	AT3G44110.2	F4J1V2	DNAJ homologue 3;DNAJ homologue 2;DNAJ homologue 3	Candidate RBP	10	10	10	10	25.7208	25.3811	20.3673	10	2.03673	heat shock protein binding;metal ion binding;unfolded protein binding	DnaJ;DnaJ_C;DnaJ_CXXCXGXG	DnaJ_C;DnaJ_domain;DnaJ_domain_CS;HSP_DnaJ_Cys-rich_dom;HSP_DnaJ_Cys-rich_dom_sf;HSP40/DnaJ_pept-bd;J_dom_sf			0.172781
161	AT4G27520.1	Q9T076	early nodulin-like protein 2	Candidate RBP	10	10	10	10	26.8504	26.3222	21.0575	10	2.10575	electron transfer activity	Cu_bind_like	Cupredoxin;Phytocyanin;Phytocyanin_dom			0.172781
162	AT2G36640.1	Q9SKP0	embryonic cell protein 63;embryonic cell protein 63	Candidate RBP	10	30.2979	10	10	27.9259	29.7502	22.5587	16.766	1.34551		LEA_4	LEA_4			0.587141
163	AT2G36530.1	P25696	Enolase;Enolase	Candidate RBP	10	29.8096	10	27.0084	30.4134	29.4532	28.9583	16.6032	1.74414	copper ion binding;DNA binding;magnesium ion binding;phosphopyruvate hydratase activity	Enolase_C;Enolase_N	Enolase;Enolase_C;Enolase_CS;Enolase_N;Enolase-like_C_sf;Enolase-like_N			0.193366
164	AT5G07030.1	F4K5B9	Eukaryotic aspartyl protease family protein	Candidate RBP	10	30.1842	10	10	31.3142	30.3828	23.899	16.7281	1.42868	aspartic-type endopeptidase activity	TAXi_C;TAXi_N	Aspartic_peptidase_A1;PEPTIDASE_A1;Peptidase_aspartic_dom_sf;TAXi_C;TAXi_N			0.566575
165	AT3G54400.1	Q9M2U7	Eukaryotic aspartyl protease family protein	Candidate RBP	10	10	10	10	27.8385	26.9203	21.5862	10	2.15862	aspartic-type endopeptidase activity;DNA binding	TAXi_C;TAXi_N	Aspartic_peptidase_A1;PEPTIDASE_A1;Peptidase_aspartic_dom_sf;TAXi_C;TAXi_N			0.172781
166	AT3G13920.1	A8MRZ7	eukaryotic translation initiation factor 4A1;eukaryotic translation initiation factor 4A1;eukaryotic translation initiation factor 4A1;eukaryotic translation initiation factor 4A1;eukaryotic translation initiation factor 4A1;DEA(D/H)-box RNA hel	Candidate RBP	28.2803	28.5052	10	30.393	32.2077	31.2535	31.2847	22.2618	1.40531	ATP binding;helicase activity;translation initiation factor activity	DEAD;Helicase_C	DEAD/DEAH_box_helicase_dom;Helicase_ATP-bd;Helicase_C;P-loop_NTPase;RNA_helicase_DEAD_Q_motif;RNA-helicase_DEAD-box_CS			0.290865
167	AT1G09810.1	Q56XH8	evolutionarily conserved C-terminal region 11;evolutionarily conserved C-terminal region 11;evolutionarily conserved C-terminal region 11	Candidate RBP	10	10	10	10	27.6181	26.9869	21.535	10	2.1535	RNA binding	YTH	YTH_domain			0.172781
168	AT3G17330.2	A8MPR6	evolutionarily conserved C-terminal region 6;evolutionarily conserved C-terminal region 6;evolutionarily conserved C-terminal region 6	Candidate RBP	10	10	10	25.8764	10	25.4425	20.4397	10	2.04397	RNA binding	YTH	YTH_domain			0.172781
169	AT3G12680.1	Q941Q3	floral homeotic protein (HUA1)	Candidate RBP	10	10	10	10	26.3118	26.1055	20.8058	10	2.08058	DNA binding;metal ion binding;mRNA 3'-UTR binding;RNA binding	zf-CCCH	Znf_CCCH;Znf_CCCH_sf			0.172781
170	AT5G28840.2	Q93VR3	GDP-D-mannose 3,5-epimerase;GDP-D-mannose 3,5-epimerase	Candidate RBP	10	10	10	10	27.2625	26.0854	21.116	10	2.1116	GDP-mannose 3,5-epimerase activity;NAD binding	Epimerase	Epimerase_deHydtase;GDP-Man_epi;NAD(P)-bd_dom_sf			0.172781
171	AT1G54010.1	Q8W4H8	GDSL-like Lipase/Acylhydrolase superfamily protein	Candidate RBP	10	10	10	10	27.341	27.4629	21.6013	10	2.16013	hydrolase activity, acting on ester bonds	Lipase_GDSL	GDSL;SGNH_hydro_sf;SGNH_plant_lipase_like			0.172781
172	AT5G38480.3	P42644	general regulatory factor 3;general regulatory factor 3;general regulatory factor 3	Candidate RBP	10	10	10	26.1757	27.1604	10	21.112	10	2.1112	ATP binding;protein domain specific binding	37694	14-3-3;14-3-3_CS;14-3-3_dom_sf;14-3-3_domain			0.172781
173	AT5G65430.2	F4KHY7	general regulatory factor 8;general regulatory factor 8;general regulatory factor 8	Candidate RBP	10	26.9316	10	26.6181	26.9203	10	21.1794	15.6439	1.35385	protein domain specific binding	37694	14-3-3;14-3-3_CS;14-3-3_dom_sf;14-3-3_domain			0.566575
174	AT1G78380.1	Q9ZRW8	glutathione S-transferase TAU 19	Candidate RBP	10	27.2535	10	27.3745	27.391	26.5754	27.1136	15.7512	1.72137	glutathione binding;glutathione transferase activity;peroxidase activity	GST_N	Glutathione_S-Trfase_N;Glutathione-S-Trfase_C_sf;Glutathione-S-Trfase_C-like;Thioredoxin-like_sf			0.174457
175	AT1G78370.1	Q8L7C9	glutathione S-transferase TAU 20	Candidate RBP	10	10	10	26.3511	26.7129	10	21.0213	10	2.10213	enzyme binding;glutathione binding;glutathione transferase activity	GST_N	Glutathione_S-Trfase;Glutathione_S-Trfase_N;Glutathione-S-Trfase_C_sf;Glutathione-S-Trfase_C-like;Thioredoxin-like_sf			0.172781
176	AT4G38680.1	Q41188	glycine rich protein 2	Candidate RBP	10	30.3196	31.6501	32.4458	30.8901	33.5296	32.2885	23.9899	1.34592	double-stranded DNA binding;mRNA binding;nucleic acid binding;single-stranded DNA binding;zinc ion binding	CSD;zf-CCHC	Cold-shock_CS;CSD;CSP_DNA-bd;NA-bd_OB-fold;Znf_CCHC;Znf_CCHC_sf			0.393463
177	AT2G21060.1	Q38896	glycine-rich protein 2B	Candidate RBP	10	29.8682	30.8901	31.3568	31.4581	32.2924	31.7024	23.5861	1.34411	DNA binding;mRNA binding;zinc ion binding	CSD;zf-CCHC	Cold-shock_CS;CSD;CSP_DNA-bd;NA-bd_OB-fold;Znf_CCHC;Znf_CCHC_sf			0.38808
178	AT1G11840.4	O65398	glyoxalase I homolog;glyoxalase I homolog;glyoxalase I homolog;glyoxalase I homolog;glyoxalase I homolog;glyoxalase I homolog	Candidate RBP	10	29.9677	28.217	29.5555	30.5933	29.4254	29.8581	22.7282	1.3137	dioxygenase activity;lactoylglutathione lyase activity;metal ion binding	Glyoxalase	Glyas_Bleomycin-R_OHBP_Dase;Glyas_Fos-R_dOase_dom;Glyoxalase_1;Glyoxalase_1_CS;VOC			0.418611
179	AT5G43940.1	F4K7D6	GroES-like zinc-binding dehydrogenase family protein;GroES-like zinc-binding dehydrogenase family protein	Candidate RBP	10	10	10	10	28.0813	27.4862	21.8558	10	2.18558	S-(hydroxymethyl)glutathione dehydrogenase activity;S-nitrosoglutathione reductase activity;zinc ion binding	ADH_N;ADH_zinc_N	ADH_3;ADH_C;ADH_N;ADH_Zn_CS;GroES-like_sf;NAD(P)-bd_dom_sf			0.172781
180	AT1G30580.1	Q9SA73	GTP binding	Candidate RBP	10	10	10	10	27.7895	27.1604	21.65	10	2.165	ATP binding;ATPase activity;GTP binding;metal ion binding;ribosomal large subunit binding;ribosome binding	MMR_HSR1;YchF-GTPase_C	ATPase_YchF/OLA1;Beta-grasp_dom_sf;G_OBG;GTP_binding_domain;P-loop_NTPase;TGS-like;TGS-like_dom_sf;YchF_C			0.172781
181	AT4G02930.1	Q9ZT91	GTP binding Elongation factor Tu family protein	Candidate RBP	10	10	10	10	27.5609	26.6595	21.4068	10	2.14068	ATP binding;cobalt ion binding;GTP binding;GTPase activity;translation elongation factor activity;zinc ion binding	GTP_EFTU;GTP_EFTU_D2;GTP_EFTU_D3	EFTU_2;EFTu-like_2;G_TR_CS;P-loop_NTPase;Small_GTP-bd_dom;TF_GTP-bd_dom;Transl_B-barrel_sf;Transl_elong_EF1A/Init_IF2_C;Transl_elong_EFTu/EF1A_bac/org;Transl_elong_EFTu/EF1A_C			0.172781
182	AT5G42950.1	Q9FMM3	GYF domain-containing protein	Candidate RBP	10	10	10	27.0084	10	27.2625	21.4236	10	2.14236	mRNA binding	GYF	GYF;GYF-like_dom_sf			0.172781
183	AT3G12580.1	Q9LHA8	heat shock protein 70	Candidate RBP	10	28.3282	10	28.0609	29.1015	29.0375	28.7333	16.1094	1.78364	ATP binding;ATPase activity;ATPase activity, coupled;heat shock protein binding;misfolded protein binding;protein binding involved in protein folding;ubiquitin protein ligase binding;unfolded protein binding	HSP70	Heat_shock_70_CS;Hsp_70_fam;HSP70_C_sf;HSP70_peptide-bd_sf			0.172781
184	AT1G16030.1	Q9S9N1	heat shock protein 70B	Candidate RBP	10	29.0479	10	27.7195	28.9512	28.6595	28.4434	16.3493	1.73973	ATP binding;ATPase activity;ATPase activity, coupled;heat shock protein binding;misfolded protein binding;protein binding involved in protein folding;unfolded protein binding	HSP70	Heat_shock_70_CS;Hsp_70_fam;HSP70_C_sf;HSP70_peptide-bd_sf			0.184825
185	AT5G56030.1	F4K6B6	heat shock protein 81-2;heat shock protein 81-3;heat shock protein 81-2;HEAT SHOCK PROTEIN 81,4	Candidate RBP	10	30.6544	28.0505	29.099	31.2924	29.6629	30.0181	22.9016	1.31074	ATP binding;mRNA binding;unfolded protein binding	HATPase_c;HSP90	HATPase_C;HATPase_C_sf;Heat_shock_protein_90_CS;HSP90_C;Hsp90_fam;Hsp90_N;Ribosomal_S5_D2-typ_fold			0.422969
186	AT5G52640.1	P27323	heat shock-like protein	Candidate RBP	10	27.0914	10	26.0833	28.3662	27.7129	27.3875	15.6971	1.74474	ATP binding;unfolded protein binding	HATPase_c;HSP90	HATPase_C;HATPase_C_sf;Heat_shock_protein_90_CS;HSP90_C;Hsp90_fam;Hsp90_N;Ribosomal_S5_D2-typ_fold			0.172781
187	AT5G45690.1	Q941A4	histone acetyltransferase (DUF1264)	Candidate RBP	10	31.0479	30.2979	30.2979	31.6501	31.1483	31.0321	23.7819	1.30486		DUF1264	OBAP-like			0.441587
188	AT4G02450.2	F4JHJ0	HSP20-like chaperones superfamily protein;HSP20-like chaperones superfamily protein	Candidate RBP	10	29.7755	10	10	28.341	29.393	22.578	16.5918	1.36079		CS	CS_dom;HSP20-like_chaperone			0.575692
189	AT5G62490.1	Q9SYX7	HVA22 homologue B	Candidate RBP	10	10	10	26.5255	26.2463	10	20.9239	10	2.09239		TB2_DP1_HVA22	TB2_DP1_HVA22			0.172781
190	AT4G17520.1	O23593	Hyaluronan / mRNA binding family	Candidate RBP	10	10	10	28.8916	10	28.3324	22.408	10	2.2408	mRNA binding	HABP4_PAI-RBP1;Stm1_N	HABP4/SERBP1;HABP4_PAIRBP1-bd;Stm1-like_N			0.172781
191	AT5G47210.1	Q9LVT8	Hyaluronan / mRNA binding family;Hyaluronan / mRNA binding family;Hyaluronan / mRNA binding family	Candidate RBP	30.8534	31.6415	31.3196	31.7006	30.9117	32.3088	31.6404	31.2715	1.0118	mRNA binding	HABP4_PAI-RBP1;Stm1_N	HABP4/SERBP1;HABP4_PAIRBP1-bd;Stm1-like_N			0.550207
192	AT4G16830.1	O23523	Hyaluronan / mRNA binding family;Hyaluronan / mRNA binding family;Hyaluronan / mRNA binding family	Candidate RBP	10	10	10	27.9372	10	28.2935	22.0769	10	2.20769	mRNA binding	HABP4_PAI-RBP1;Stm1_N	HABP4/SERBP1;HABP4_PAIRBP1-bd;Stm1-like_N			0.172781
193	AT5G50700.1	P0DKC6	hydroxysteroid dehydrogenase 1;hydroxysteroid dehydrogenase 1	Candidate RBP	31.5933	33.4083	32.5389	32.8497	35.2689	34.099	34.0725	32.5135	1.04795	11-beta-hydroxysteroid dehydrogenase (NADP+) activity	adh_short	NAD(P)-bd_dom_sf;Sc_DH/Rdtase_CS;SDR_fam			0.20635
194	AT3G50370.1	F4J0L7	hypothetical protein;hypothetical protein	Candidate RBP	10	10	10	27.1115	26.3135	10	21.1417	10	2.11417	mRNA binding					0.172781
195	AT1G15690.1	A8MQH1	Inorganic H pyrophosphatase family protein;Inorganic H pyrophosphatase family protein	Candidate RBP	10	27.8385	10	10	28.7292	27.7833	22.1708	15.9462	1.39036	hydrogen-translocating pyrophosphatase activity;inorganic diphosphatase activity	H_PPase	PPase-energised_H-pump			0.566575
196	AT3G56350.1	Q9LYK8	Iron/manganese superoxide dismutase family protein	Candidate RBP	29.0427	29.8653	29.5165	29.8218	29.6915	29.5165	29.6766	29.4748	1.00685	metal ion binding;superoxide dismutase activity	Sod_Fe_C;Sod_Fe_N	Mn/Fe_SOD;Mn/Fe_SOD_BS;Mn/Fe_SOD_C;Mn/Fe_SOD_N;Mn/Fe_SOD_N_sf;SOD_C_sf			0.550207
197	AT3G16190.1	Q93Z51	Isochorismatase family protein	Candidate RBP	10	26.8019	10	25.6998	27.3992	25.4614	26.1868	15.6006	1.67857	catalytic activity	Isochorismatase	Isochorismatase-like;Isochorismatase-like_sf			0.188112
198	AT3G21720.1	P28297	isocitrate lyase	Candidate RBP	29.3131	29.4995	10	27.8623	31.2479	29.6389	29.583	22.9375	1.28972	isocitrate lyase activity;metal ion binding	ICL	ICL/PEPM;Isocitrate_lyase;Isocitrate_lyase_ph_CS;Pyrv/PenolPyrv_Kinase-like_dom;Pyrv_Kinase-like_dom_sf			0.452741
199	AT2G25970.1	O82762	KH domain-containing protein	Candidate RBP	10	26.204	10	31.8042	31.341	32.2222	31.7891	15.4013	2.06405	mRNA binding	KH_1	KH_dom;KH_dom_type_1;KH_dom_type_1_sf			0.11798
200	AT1G33680.1	Q0WLY0	KH domain-containing protein	Candidate RBP	10	10	10	28.0243	10	28.7096	22.2447	10	2.22447	RNA binding	KH_1	KH_dom;KH_dom_type_1;KH_dom_type_1_sf			0.172781
201	AT4G32720.2	Q93ZV7	La protein 1;La protein 1	Candidate RBP	10	10	10	10	27.1984	27.4394	21.5459	10	2.15459	RNA binding	La;RRM_1;RRM_3	La_HTH;La_RRM;Lupus_La;Nucleotide-bd_a/b_plait_sf;RBD_domain_sf;RRM_dom;WH_DNA-bd_sf;WH-like_DNA-bd_sf			0.172781
202	AT1G04410.1	P93819	Lactate/malate dehydrogenase family protein	Candidate RBP	10	29.4995	10	28.7895	30.0737	29.6022	29.4885	16.4998	1.7872	L-malate dehydrogenase activity	Ldh_1_C;Ldh_1_N	Lactate/malate_DH_C;Lactate/malate_DH_N;Lactate_DH/Glyco_Ohase_4_C;L-lactate/malate_DH;Malate_DH_AS;Malate_DH_NAD-dep_euk;Malate_DH_type2;NAD(P)-bd_dom_sf			0.172781
203	AT1G53240.1	Q9ZP06	Lactate/malate dehydrogenase family protein;Lactate/malate dehydrogenase family protein;Lactate/malate dehydrogenase family protein	Candidate RBP	10	30.196	10	29.8127	29.6527	10	23.1551	16.732	1.38388	copper ion binding;L-malate dehydrogenase activity	Ldh_1_C;Ldh_1_N	Lactate/malate_DH_C;Lactate/malate_DH_N;Lactate_DH/Glyco_Ohase_4_C;L-lactate/malate_DH;Malate_DH_AS;Malate_DH_type1;NAD(P)-bd_dom_sf			0.568813
204	AT2G42560.1	Q9SIN3	late embryogenesis abundant domain-containing protein / LEA domain-containing protein	Candidate RBP	10	29.5862	25.9428	30.7292	29.0453	32.6881	30.8209	21.843	1.41102		LEA_4	LEA_4			0.290865
205	AT3G15670.1	Q9LW12	Late embryogenesis abundant protein (LEA) family protein	Candidate RBP	30.2193	31.7088	31.3033	31.9081	30.6713	32.5132	31.6976	31.0771	1.01996						0.509023
206	AT3G53040.1	Q9LF88	late embryogenesis abundant protein, putative / LEA protein, putative	Candidate RBP	25.6757	30.8534	10	10	28.9372	31.3088	23.4153	22.1764	1.05587		LEA_4	LEA_4			0.910032
207	AT5G03860.2	Q9LZC3	malate synthase;malate synthase	Candidate RBP	10	29.2913	10	10	30.9188	29.7895	23.5695	16.4304	1.4345	malate synthase activity	Malate_synthase	Malate_synthA;Malate_synthase;Malate_synthase_CS;Malate_synth-like_sf			0.563158
208	AT3G51800.3	Q96327	metallopeptidase M24 family protein;metallopeptidase M24 family protein;metallopeptidase M24 family protein	Candidate RBP	10	10	10	10	29.3174	27.189	22.1688	10	2.21688	RNA binding	Peptidase_M24	Creatinase/aminopeptidase-like;PA2G4;Pept_M24;Pept_M24_MAP;WH_DNA-bd_sf;WH-like_DNA-bd_sf			0.172781
209	AT5G57870.1	Q93ZT6	MIF4G domain-containing protein / MA3 domain-containing protein;MIF4G domain-containing protein / MA3 domain-containing protein	Candidate RBP	10	10	10	10	27.2077	27.632	21.6132	10	2.16132	mRNA binding;translation initiation factor activity	MA3;MIF4G	ARM-type_fold;Initiation_fac_eIF4g_MI;MIF4G-like_typ-3;MIF4-like_sf			0.172781
210	AT5G09590.1	Q9LDZ0	mitochondrial HSO70 2	Candidate RBP	10	28.0453	10	10	28.2399	27.4394	21.8931	16.0151	1.36703	ATP binding;ATPase activity;ATPase activity, coupled;heat shock protein binding;misfolded protein binding;protein binding involved in protein folding;unfolded protein binding	HSP70	Chaperone_DnaK;Heat_shock_70_CS;Hsp_70_fam;HSP70_C_sf;HSP70_peptide-bd_sf			0.566575
211	AT5G23540.2	A8MR12	Mov34/MPN/PAD-1 family protein;Mov34/MPN/PAD-1 family protein	Candidate RBP	10	10	10	25.7208	25.4831	10	20.4013	10	2.04013	Lys63-specific deubiquitinase activity	JAB;MitMem_reg	JAMM/MPN+_dom;MPN;PSMD14;Rpn11/EIF3F_C			0.172781
212	AT3G06860.1	Q9ZPI5	multifunctional protein 2	Candidate RBP	10	10	10	26.6998	29.1937	10	21.9645	10	2.19645	3-hydroxyacyl-CoA dehydrogenase activity;3-hydroxybutyryl-CoA epimerase activity;dodecenoyl-CoA delta-isomerase activity;enoyl-CoA hydratase activity;long-chain-enoyl-CoA hydratase activity	3HCDH;3HCDH_N;ECH_1	3HC_DH_C;3-OHacyl-CoA_DH_CS;3-OHacyl-CoA_DH_NAD-bd;6-PGluconate_DH-like_C_sf;ClpP/crotonase-like_dom_sf;Enoyl-CoA_hyd/isom_CS;Enoyl-CoA_hydra/iso;NAD(P)-bd_dom_sf			0.172781
213	AT3G05260.1	Q9MA93	NAD(P)-binding Rossmann-fold superfamily protein	Candidate RBP	10	28.8534	28.5052	28.906	30.362	29.0322	29.4334	22.4529	1.3109	oxidoreductase activity		NAD(P)-bd_dom_sf;Sc_DH/Rdtase_CS;SDR_fam			0.418611
214	AT1G54870.1	Q9FZ42	NAD(P)-binding Rossmann-fold superfamily protein;NAD(P)-binding Rossmann-fold superfamily protein	Candidate RBP	30.8081	32.7047	31.9643	32.9417	33.4334	32.7333	33.0361	31.8257	1.03803	alcohol dehydrogenase (NADP+) activity		NAD(P)-bd_dom_sf;Sc_DH/Rdtase_CS;SDR_fam			0.172781
215	AT5G02240.2	Q94EG6	NAD(P)-binding Rossmann-fold superfamily protein;NAD(P)-binding Rossmann-fold superfamily protein	Candidate RBP	10	28.4976	27.9203	28.141	27.6389	26.515	27.4317	22.1393	1.23905		NAD_binding_10	NAD(P)-bd_dom;NAD(P)-bd_dom_sf			0.516516
216	AT5G01670.1	F4K9G7	NAD(P)-linked oxidoreductase superfamily protein;NAD(P)-linked oxidoreductase superfamily protein	Candidate RBP	10	29.6663	10	29.4053	29.5826	28.1652	29.051	16.5554	1.75477	alcohol dehydrogenase (NADP+) activity;alditol:NADP+ 1-oxidoreductase activity;oxidoreductase activity	Aldo_ket_red	Aldo/ket_reductase_CS;Aldo/keto_reductase;NADP_OxRdtase_dom;NADP_OxRdtase_dom_sf			0.184825
217	AT2G19900.1	O82191	NADP-malic enzyme 1;NADP-malic enzyme 1	Candidate RBP	10	27.6181	10	10	28.9203	27.9088	22.2764	15.8727	1.40344	malate dehydrogenase (decarboxylating) (NAD+) activity;malate dehydrogenase (decarboxylating) (NADP+) activity;malic enzyme activity;metal ion binding;NAD binding;oxaloacetate decarboxylase activity	malic;Malic_M	Malic_enzyme_CS;Malic_N_dom;Malic_N_dom_sf;Malic_NAD-bd;Malic_OxRdtase;NAD(P)-bd_dom_sf			0.565472
218	AT1G05510.1	Q9ZVY7	naphthalene 1,2-dioxygenase subunit alpha (DUF1264)	Candidate RBP	31.0349	30.4727	30.099	31.2591	32.1146	31.2135	31.5291	30.5355	1.03254		DUF1264	OBAP-like			0.172781
219	AT4G31300.3	F4JRY2	N-terminal nucleophile aminohydrolases (Ntn hydrolases) superfamily protein;N-terminal nucleophile aminohydrolases (Ntn hydrolases) superfamily protein;N-terminal nucleophile aminohydrolases (Ntn hydrolases) superfamily protein	Candidate RBP	10	10	10	10	27.0296	26.2077	21.0791	10	2.10791	peptidase activity;threonine-type endopeptidase activity	Proteasome	Ntn_hydrolases_N;Pept_T1A_subB;Proteasome_bsu_CS;Proteasome_sua/b;Proteasome_suB-type			0.172781
220	AT1G79210.3	Q8L4A7	N-terminal nucleophile aminohydrolases (Ntn hydrolases) superfamily protein;N-terminal nucleophile aminohydrolases (Ntn hydrolases) superfamily protein;N-terminal nucleophile aminohydrolases (Ntn hydrolases) superfamily protein;proteasome subunit PA	Candidate RBP	10	26.6595	10	26.0041	26.317	10	20.7737	15.5532	1.33566	endopeptidase activity;threonine-type endopeptidase activity	Proteasome;Proteasome_A_N	Ntn_hydrolases_N;Proteasome_alpha-type;Proteasome_asu_N;Proteasome_sua/b;Proteasome_subunit_alpha2			0.569298
221	AT3G48930.1	P16181	Nucleic acid-binding, OB-fold-like protein	Candidate RBP	10	10	28.2625	28.8711	30.0349	10	22.9687	16.0875	1.42773	mRNA binding;rRNA binding;structural constituent of ribosome	Ribosomal_S17;Ribosomal_S17_N	NA-bd_OB-fold;Ribosomal_S11_N;Ribosomal_S17/S11;Ribosomal_S17_arc-typ;Ribosomal_S17_CS			0.560851
222	AT2G33845.1	Q8RYC3	Nucleic acid-binding, OB-fold-like protein	Candidate RBP	10	10	29.3807	31.5109	28.3494	30.2647	30.0417	16.4602	1.82511	mRNA binding		NA-bd_OB-fold			0.172781
223	AT1G65090.1	F4I9U2	nucleolin;nucleolin;nucleolin	Candidate RBP	31.2924	30.0609	10	30.1483	30.362	29.7113	30.0739	23.7844	1.26444						0.496028
224	AT2G19480.3	A8MRK6	nucleosome assembly protein 1;2;nucleosome assembly protein 1;2;nucleosome assembly protein 1;2	Candidate RBP	10	10	10	10	26.8858	27.1015	21.3291	10	2.13291		NAP	NAP_family;NAP-like_sf			0.172781
225	AT1G79690.2	Q8L831	nudix hydrolase homolog 3;nudix hydrolase homolog 3	Candidate RBP	10	28.217	10	10	28.9869	28.5014	22.4961	16.0723	1.39968	dipeptidyl-peptidase activity;metal ion binding	NUDIX;Peptidase_M49	NUDIX_hydrolase_dom;NUDIX_hydrolase-like_dom_sf;Peptidase_M49			0.566575
226	AT4G25140.1	P29525	oleosin 1	Candidate RBP	10	10	28.49	10	27.9259	27.3992	21.775	16.1633	1.34719		Oleosin	Oleosin			0.575692
227	AT5G40420.1	Q39165	oleosin 2	Candidate RBP	28.3196	31.9983	32.4359	30.4134	32.9916	31.3879	31.5976	30.9179	1.02198	mRNA binding	Oleosin	Oleosin			0.695406
228	AT3G27660.2	Q42431	oleosin 4;oleosin 4	Candidate RBP	10	10	30.6629	28.7927	30.4032	29.7437	29.6465	16.8876	1.75552		Oleosin	Oleosin			0.193366
229	AT3G01570.1	Q9SS98	Oleosin family protein	Candidate RBP	10	27.4473	30.7129	27.9484	28.4746	28.2308	28.2179	22.7201	1.24198		Oleosin	MetI-like;Oleosin			0.522892
230	AT4G21580.3	A8MRW5	oxidoreductase, zinc-binding dehydrogenase family protein;oxidoreductase, zinc-binding dehydrogenase family protein;oxidoreductase, zinc-binding dehydrogenase family protein	Candidate RBP	10	10	10	25.7771	25.9716	10	20.5829	10	2.05829	oxidoreductase activity	ADH_N;ADH_zinc_N	ADH_C;ADH_N;GroES-like_sf;NAD(P)-bd_dom_sf;PKS_ER;Quinone_OxRdtase_PIG3			0.172781
231	AT1G20200.1	Q9LNU4	PAM domain (PCI/PINT associated module) protein;PAM domain (PCI/PINT associated module) protein	Candidate RBP	10	10	10	10	27.0609	26.9316	21.3308	10	2.13308	enzyme regulator activity	PCI;Rpn3_C	26S_Psome_reg_C;PCI_dom;WH_DNA-bd_sf			0.172781
232	AT1G21750.1	F4HZN9	PDI-like 1-1;PDI-like 1-1	Candidate RBP	10	32.2077	10	10	30.6372	30.7129	23.7834	17.4026	1.36666	protein disulfide isomerase activity	Thioredoxin	Disulphide_isomerase;Prot_disulphide_isomerase;Thioredoxin_CS;Thioredoxin_domain;Thioredoxin-like_sf			0.586224
233	AT1G77510.1	Q9SRG3	PDI-like 1-2	Candidate RBP	10	29.5165	10	10	27.9923	28.362	22.1181	16.5055	1.34004	protein disulfide isomerase activity	Thioredoxin	Disulphide_isomerase;Prot_disulphide_isomerase;Thioredoxin_CS;Thioredoxin_domain;Thioredoxin-like_sf			0.586224
234	AT5G60640.1	F4K0F5	PDI-like 1-4;PDI-like 1-4;PDI-like 1-4	Candidate RBP	10	26.8264	10	10	26.5595	27.0084	21.1893	15.6088	1.35752	isomerase activity	Thioredoxin	Disulphide_isomerase;Thioredoxin_CS;Thioredoxin_domain;Thioredoxin-like_sf			0.566575
235	AT1G71695.1	Q96520	Peroxidase superfamily protein	Candidate RBP	10	10	10	10	27.4473	27.509	21.6521	10	2.16521	heme binding;metal ion binding;peroxidase activity	peroxidase	Haem_peroxidase;Haem_peroxidase_sf;Peroxidase_pln;Peroxidases_AS;Peroxidases_heam-ligand_BS;Secretory_peroxidase			0.172781
236	AT2G33150.1	Q56WD9	peroxisomal 3-ketoacyl-CoA thiolase 3	Candidate RBP	10	30.7613	10	10	30.5203	30.2535	23.5913	16.9204	1.39425	acetyl-CoA C-acyltransferase activity	Thiolase_C;Thiolase_N	Thiolase;Thiolase_acyl_enz_int_AS;Thiolase_AS;Thiolase_C;Thiolase_CS;Thiolase_N;Thiolase-like			0.567345
237	AT4G37870.1	Q9T074	phosphoenolpyruvate carboxykinase 1	Candidate RBP	10	26.965	10	28.0762	29.6544	28.9117	28.8808	15.655	1.84483	ATP binding;phosphoenolpyruvate carboxykinase (ATP) activity	PEPCK_ATP	PEP_carboxykinase_ATP;PEP_carboxykinase_C;PEP_carboxykinase_N;PEPCK_ATP_CS			0.172781
238	AT3G12780.1	Q9LD57	phosphoglycerate kinase 1	Candidate RBP	10	27.5463	10	10	27.217	26.8264	21.3478	15.8488	1.34697	ADP binding;ATP binding;phosphoglycerate kinase activity;protein kinase activity	PGK	Phosphoglycerate_kinase;Phosphoglycerate_kinase_CS;Phosphoglycerate_kinase_N;Phosphoglycerate_kinase_sf			0.569298
239	AT1G79550.2	Q9SAJ4	phosphoglycerate kinase;phosphoglycerate kinase	Candidate RBP	28.3578	29.0427	10	10	30.2077	28.877	23.0282	22.4668	1.02499	ADP binding;ATP binding;phosphoglycerate kinase activity;protein kinase activity	PGK	Phosphoglycerate_kinase;Phosphoglycerate_kinase_N;Phosphoglycerate_kinase_sf			0.96178
240	AT3G60730.1	Q84R10	Plant invertase/pectin methylesterase inhibitor superfamily	Candidate RBP	10	10	10	10	26.632	26.7389	21.1236	10	2.11236	aspartyl esterase activity;pectinesterase activity;pectinesterase inhibitor activity	Pectinesterase;PMEI	Invertase/methylesterase_inhib;Pectin_lyas_fold;Pectin_lyase_fold/virulence;Pectinesterase_Asp_AS;Pectinesterase_cat;Pectinesterase_inhib_dom			0.172781
241	AT4G35100.2	P93004	plasma membrane intrinsic protein 3;plasma membrane intrinsic protein 3;plasma membrane intrinsic protein 2;8;plasma membrane intrinsic protein 2;4	Candidate RBP	10	10	10	10	25.5869	25.239	20.2753	10	2.02753	mRNA binding;water channel activity	MIP	Aquaporin_transptr;Aquaporin-like;MIP;MIP_CS			0.172781
242	AT3G23400.1	Q9LW57	Plastid-lipid associated protein PAP / fibrillin family protein;Plastid-lipid associated protein PAP / fibrillin family protein;Plastid-lipid associated protein PAP / fibrillin family protein;Plastid-lipid associated protein PAP / fibrillin family p	Candidate RBP	10	27.3066	10	29.6663	27.9977	27.5682	28.4107	15.7689	1.8017		PAP_fibrillin	PAP;PAP/fibrillin_dom			0.172781
243	AT2G38770.1	Q8L5Y4	P-loop containing nucleoside triphosphate hydrolases superfamily protein	Candidate RBP	10	10	10	10	28.3787	26.7645	21.7144	10	2.17144	hydrolase activity;mRNA binding;RNA binding	Aquarius_N	Aquarius_N;CWF11_fam;P-loop_NTPase			0.172781
244	AT4G34110.1	P42731	poly(A) binding protein 2	Candidate RBP	27.2077	29.6578	10	37.1453	36.7428	36.2084	36.6988	22.2885	1.64654	mRNA 3'-UTR binding;mRNA binding;poly(A) binding;poly(U) RNA binding;RNA binding;translation initiation factor activity	PABP;RRM_1	Hud_Sxl_RNA;Nucleotide-bd_a/b_plait_sf;PABP_1234;PABP_HYD;PABP-dom;RBD_domain_sf;RRM_dom;RRM_dom_euk			0.172781
245	AT1G49760.2	Q9FXA2	poly(A) binding protein 8;poly(A) binding protein 8	Candidate RBP	10	29.3704	10	36.3101	36.1146	36.1585	36.1944	16.4568	2.19936	mRNA 3'-UTR binding;mRNA binding;poly(A) binding;poly(U) RNA binding;RNA binding	PABP;RRM_1	Nucleotide-bd_a/b_plait_sf;PABP_1234;PABP_HYD;PABP-dom;RBD_domain_sf;RRM_dom;RRM_dom_euk			0.116033
246	AT5G40770.1	O04331	prohibitin 3;prohibitin 4;prohibitin 4	Candidate RBP	10	26.4598	10	26.7895	27.0914	10	21.2937	15.4866	1.37497	protein-containing complex binding	Band_7	Band_7;Band_7/SPFH_dom_sf;Prohibitin			0.566575
247	AT1G50380.1	Q9SX53	Prolyl oligopeptidase family protein;Prolyl oligopeptidase family protein	Candidate RBP	10	10	10	10	26.604	25.6757	20.7599	10	2.07599	serine-type endopeptidase activity;serine-type exopeptidase activity	Peptidase_S9;Peptidase_S9_N	AB_hydrolase;Pept_S9A_N;Peptidase_S9;Peptidase_S9A			0.172781
248	AT3G15260.2	Q9LDA7	Protein phosphatase 2C family protein;Protein phosphatase 2C family protein	Candidate RBP	10	27.8682	10	27.8324	27.611	28.5463	27.9966	15.9561	1.7546	magnesium-dependent protein serine/threonine phosphatase activity;metal ion binding;protein serine/threonine phosphatase activity	PP2C	PP2C;PPM-type_dom_sf;PPM-type_phosphatase_dom			0.172781
249	AT4G20360.3	P17745	RAB GTPase homolog E1B;RAB GTPase homolog E1B;RAB GTPase homolog E1B	Candidate RBP	10	10	10	10	27.141	26.632	21.2577	10	2.12577	GTP binding;GTPase activity;translation elongation factor activity	GTP_EFTU;GTP_EFTU_D2;GTP_EFTU_D3	EFTU_2;EFTu-like_2;G_TR_CS;P-loop_NTPase;Small_GTP-bd_dom;TF_GTP-bd_dom;Transl_B-barrel_sf;Transl_elong_EF1A/Init_IF2_C;Transl_elong_EFTu/EF1A_bac/org;Transl_elong_EFTu/EF1A_C			0.172781
250	AT5G55190.1	Q8H156	RAN GTPase 3;RAS-related GTP-binding nuclear protein 2;RAS-related nuclear protein-1	Candidate RBP	10	28.6181	28.0965	28.7988	29.1312	29.1507	29.0269	22.2382	1.30527	GTP binding;GTPase activity	Ras	P-loop_NTPase;Ran_GTPase;Small_GTPase;Small_GTP-bd_dom			0.419996
251	AT4G38630.1	P55034	regulatory particle non-ATPase 10	Candidate RBP	10	10	10	10	26.6181	25.5492	20.7224	10	2.07224	peptide receptor activity;polyubiquitin modification-dependent protein binding	UIM;VWA_2	UIM_dom;VWF_A;vWFA_dom_sf			0.172781
252	AT1G43170.9	A8MQQ1	ribosomal protein 1;ribosomal protein 1;ribosomal protein 1;ribosomal protein 1;ribosomal protein 1;ribosomal protein 1;ribosomal protein 1;ribosomal protein 1;ribosomal protein 1	Candidate RBP	10	10	10	27.8741	28.341	10	22.0717	10	2.20717	structural constituent of ribosome	Ribosomal_L3	Ribosomal_L3;Ribosomal_L3_CS;Transl_B-barrel_sf			0.172781
253	AT2G37270.2	Q9ZUT9	ribosomal protein 5B;ribosomal protein 5B	Candidate RBP	10	28.7549	30.7047	33.1664	31.7849	32.3196	32.4236	23.1532	1.40039	mRNA binding;rRNA binding;structural constituent of ribosome	Ribosomal_S7	Ribosomal_S5/S7;Ribosomal_S5/S7_euk/arc;Ribosomal_S7_CS;Ribosomal_S7_dom;Ribosomal_S7_dom_sf			0.310243
254	AT3G09200.1	A8MQR4	Ribosomal protein L10 family protein;Ribosomal protein L10 family protein;Ribosomal protein L10 family protein;Ribosomal protein L10 family protein	Candidate RBP	10	30.3724	10	28.9372	29.9677	28.995	29.3	16.7908	1.745			L10E_eukaryotes			0.194456
255	AT5G27850.1	Q940B0	Ribosomal protein L18e/L15 superfamily protein	Candidate RBP	10	10	29.8814	31.1239	29.8142	30.4727	30.4702	16.6271	1.83256	mRNA binding;structural constituent of ribosome	Ribosomal_L18	L18e/L15P_sf;Ribosomal_L18e;Ribosomal_L18e/L15P			0.172781
256	AT1G02780.1	Q9SRX2	Ribosomal protein L19e family protein	Candidate RBP	10	28.3662	10	28.7162	27.7064	10	22.1409	16.1221	1.37333	mRNA binding;structural constituent of ribosome	Ribosomal_L19e	60S_ribosomal_L19/L19e_sf;Ribosomal_L19/L19e;Ribosomal_L19/L19e_CS;Ribosomal_L19/L19e_dom1;Ribosomal_L19_euka;RPL19			0.566575
257	AT2G18020.1	P46286	Ribosomal protein L2 family	Candidate RBP	27.8974	28.2077	27.1312	31.5203	31.4629	28.3704	30.4512	27.7454	1.09752	mRNA binding;structural constituent of ribosome	Ribosomal_L2;Ribosomal_L2_C	NA-bd_OB-fold;Rbsml_prot_L2_RNA-bd_dom;Rib_L2_dom2;Ribosomal_L2;Ribosomal_L2_arc;Ribosomal_L2_C;Ribosomal_L2_CS;Ribosomal_L2_dom3;Translation_prot_SH3-like_sf			0.172781
258	AT3G53020.1	P38666	Ribosomal protein L24e family protein;ribosomal protein L24	Candidate RBP	10	10	27.965	29.3662	28.341	27.6663	28.4578	15.9883	1.77991	mRNA binding;RNA binding;structural constituent of ribosome	Ribosomal_L24e	L24e/L24_sf;Ribosomal_L24e_CS;Ribosomal_L24e-rel;TRASH_dom			0.172781
259	AT2G44120.1	F4IT48	Ribosomal protein L30/L7 family protein;Ribosomal protein L30/L7 family protein	Candidate RBP	10	27.2803	27.9705	30.5664	31.3776	30.5481	30.8307	21.7503	1.41749	mRNA binding;structural constituent of ribosome	Ribosomal_L30;Ribosomal_L30_N	L30_ferredoxin-like_sf;Ribosomal_L30_central_dom_arc;Ribosomal_L30_CS;Ribosomal_L30_ferredoxin-like;Ribosomal_L30_N;Ribosomal_L7/L30;Ribosomal_L7_euk;Ribosomal_L7_euk_arc			0.272031
260	AT3G13580.9	Q9LHP1	Ribosomal protein L30/L7 family protein;Ribosomal protein L30/L7 family protein;Ribosomal protein L30/L7 family protein;Ribosomal protein L30/L7 family protein;Ribosomal protein L30/L7 family protein;Ribosomal protein L30/L7 family protein;Rib	Candidate RBP	10	10	10	27.3745	26.5522	10	21.3089	10	2.13089	mRNA binding;structural constituent of ribosome	Ribosomal_L30;Ribosomal_L30_N	L30_ferredoxin-like_sf;Ribosomal_L30_central_dom_arc;Ribosomal_L30_CS;Ribosomal_L30_ferredoxin-like;Ribosomal_L30_N;Ribosomal_L7/L30;Ribosomal_L7_euk;Ribosomal_L7_euk_arc			0.172781
261	AT3G09630.2	Q2V3X4	Ribosomal protein L4/L1 family;Ribosomal protein L4/L1 family	Candidate RBP	10	28.1015	10	27.8799	29.8324	27.6527	28.455	16.0338	1.77469	structural constituent of ribosome	Ribos_L4_asso_C;Ribosomal_L4	Ribos_L4_C_dom;Ribosomal_L4/L1e;Ribosomal_L4/L1e_euk/arc_CS;Ribosomal_L4_dom_sf			0.172781
262	AT5G02870.2	F4KDU5	Ribosomal protein L4/L1 family;Ribosomal protein L4/L1 family	Candidate RBP	10	10	10	10	28.0609	27.189	21.7499	10	2.17499	structural constituent of ribosome	Ribos_L4_asso_C;Ribosomal_L4	Ribos_L4_C_dom;Ribosomal_L4/L1e;Ribosomal_L4/L1e_euk/arc_CS;Ribosomal_L4_dom_sf			0.172781
263	AT3G25520.3	F4J912	ribosomal protein L5;ribosomal protein L5;ribosomal protein L5	Candidate RBP	10	28.3578	10	31.0017	29.9814	30.4334	30.4722	16.1193	1.89042	5S rRNA binding;structural constituent of ribosome	Ribosomal_L18_c;Ribosomal_L5e	Rbsml_L5_euk/L18_arc;Rbsml_L5e/L18P_C			0.172781
264	AT1G18540.1	Q9FZ76	Ribosomal protein L6 family protein	Candidate RBP	10	26.5522	28.217	29.7129	28.5646	29.4746	29.2507	21.5897	1.35484	RNA binding;structural constituent of ribosome	Ribosomal_L6e;Ribosomal_L6e_N	60S_ribosomal_L6E;Rib_L2_dom2;Ribosomal_L6_N;Translation_prot_SH3-like_sf			0.338493
265	AT1G74060.1	Q9C9C6	Ribosomal protein L6 family protein;Ribosomal protein L6 family protein	Candidate RBP	10	10	10	28.673	10	28.0349	22.236	10	2.2236	mRNA binding;RNA binding;structural constituent of ribosome	Ribosomal_L6e;Ribosomal_L6e_N	60S_ribosomal_L6E;Rib_L2_dom2;Ribosomal_L6_N;Translation_prot_SH3-like_sf			0.172781
266	AT1G33140.1	P49209	Ribosomal protein L6 family;Ribosomal protein L6 family	Candidate RBP	10	29.4073	28.6831	28.8564	30.5754	29.5627	29.6649	22.6968	1.30701	rRNA binding;structural constituent of ribosome	Ribosomal_L6	Ribosomal_L6;Ribosomal_L6_a/b-dom;Ribosomal_L6_a/b-dom_sf;Ribosomal_L6_CS2			0.422823
267	AT2G47610.1	P49692	Ribosomal protein L7Ae/L30e/S12e/Gadd45 family protein	Candidate RBP	10	10	10	28.258	10	28.1842	22.1474	10	2.21474	RNA binding;structural constituent of ribosome	Ribosomal_L7Ae	L30e-like;Ribosomal_L7A/L8;Ribosomal_L7A/L8_sf;Ribosomal_L7Ae/L30e/S12e/Gad45;Ribosomal_L7Ae/L8/Nhp2;Ribosomal_L7Ae_CS			0.172781
268	AT1G23410.1	P59271	Ribosomal protein S27a / Ubiquitin family protein;ubiquitin 5;ubiquitin 6;ubiquitin 6;ubiquitin extension protein 1;Ubiquitin supergroup;Ribosomal protein L40e;polyubiquitin 10;ubiquitin 11;ubiquitin 7;related to ubiquitin 1;ubiquitin	Candidate RBP	29.1214	30.2647	30.9188	31.4678	31.3196	31.6798	31.4891	30.1017	1.04609	metal ion binding;protein tag;structural constituent of ribosome;ubiquitin protein ligase binding	Ribosomal_S27;ubiquitin	Ribosomal_S27a;Ribosomal_zn-bd;S27a-like_sf;Ubiquitin;Ubiquitin_CS;Ubiquitin_dom;Ubiquitin-like_domsf			0.172781
269	AT2G31610.1	Q9SIP7	Ribosomal protein S3 family protein	Candidate RBP	10	29.1239	32.7613	35.0951	34.337	34.337	34.5897	23.9617	1.44354	damaged DNA binding;DNA-(apurinic or apyrimidinic site) endonuclease activity;mRNA binding;oxidized purine DNA binding;oxidized purine nucleobase lesion DNA N-glycosylase activity;structural constituent of ribosome	KH_2;Ribosomal_S3_C	KH_dom_type_2;KH_dom-like_a/b;KH_sf_prok-type;Ribosomal_S3_C;Ribosomal_S3_C_sf;Ribosomal_S3_euk/arc			0.28255
270	AT5G35530.1	Q9FJA6	Ribosomal protein S3 family protein	Candidate RBP	10	10	27.2803	30.1361	29.9677	30.1239	30.0759	15.7601	1.90836	damaged DNA binding;DNA-(apurinic or apyrimidinic site) endonuclease activity;oxidized purine DNA binding;oxidized purine nucleobase lesion DNA N-glycosylase activity;RNA binding;structural constituent of ribosome	KH_2;Ribosomal_S3_C	KH_dom_type_2;KH_dom-like_a/b;KH_sf_prok-type;Ribosomal_S3_C;Ribosomal_S3_C_sf;Ribosomal_S3_euk/arc			0.172781
271	AT3G04840.1	Q9CAV0	Ribosomal protein S3Ae	Candidate RBP	10	28.267	29.8004	32.9729	31.5933	32.2563	32.2742	22.6891	1.42245	mRNA binding;structural constituent of ribosome	Ribosomal_S3Ae	Ribosomal_S1/3_euk;Ribosomal_S3Ae;Ribosomal_S3Ae_CS			0.28255
272	AT4G34670.1	Q42262	Ribosomal protein S3Ae	Candidate RBP	10	27.8081	10	30.1724	29.9814	30.4823	30.212	15.936	1.89583	mRNA binding;structural constituent of ribosome	Ribosomal_S3Ae	Ribosomal_S1/3_euk;Ribosomal_S3Ae;Ribosomal_S3Ae_CS			0.172781
273	AT5G07090.3	F4K5C7	Ribosomal protein S4 (RPS4A) family protein;Ribosomal protein S4 (RPS4A) family protein;Ribosomal protein S4 (RPS4A) family protein;Ribosomal protein S4 (RPS4A) family protein;Ribosomal protein S4 (RPS4A) family protein;Ribosomal protein S4 (RPS	Candidate RBP	10	27.8264	26.8142	29.9677	30.4823	29.6814	30.0438	21.5469	1.39435	rRNA binding;structural constituent of ribosome	40S_S4_C;KOW;Ribosomal_S4e;RS4NT;S4	40S_S4_C;KOW;Rib_L2_dom2;Ribosomal_S4e;Ribosomal_S4e_central_region;Ribosomal_S4e_central_sf;Ribosomal_S4e_N;S4_RNA-bd			0.290865
274	AT5G15200.1	B3H7J6	Ribosomal protein S4;Ribosomal protein S4	Candidate RBP	28.0243	25.7543	29.7014	33.1422	32.7109	31.1604	32.3378	27.8267	1.16212	rRNA binding;structural constituent of ribosome	Ribosomal_S4;S4	Ribosomal_S4/S9;Ribosomal_S4/S9_euk/arc;Ribosomal_S4/S9_N;Ribosomal_S4_CS;S4_RNA-bd			0.0785191
275	AT1G59359.1	Q93VB8	Ribosomal protein S5 family protein;Ribosomal protein S5 family protein;Ribosomal protein S5 family protein;Ribosomal protein S5 family protein	Candidate RBP	29.7581	10	28.9705	32.8974	32.87	32.0609	32.6094	22.9095	1.4234	mRNA binding;structural constituent of ribosome	Ribosomal_S5;Ribosomal_S5_C	Ribosomal_S5;Ribosomal_S5_C;Ribosomal_S5_D2-typ_fold;Ribosomal_S5_D2-typ_fold_subgr;Ribosomal_S5_euk/arc;Ribosomal_S5_N;Ribosomal_S5_N_CS			0.28266
276	AT1G56070.3	Q9ASR1	Ribosomal protein S5/Elongation factor G/III/V family protein;Ribosomal protein S5/Elongation factor G/III/V family protein;Ribosomal protein S5/Elongation factor G/III/V family protein	Candidate RBP	10	28.9787	10	31.5889	32.7751	30.7849	31.7163	16.3262	1.94266	copper ion binding;GTP binding;GTPase activity;mRNA binding;ribosome binding;translation elongation factor activity	EFG_C;EFG_IV;GTP_EFTU;GTP_EFTU_D2	EFG_III/V;EFG_V-like;EFTu-like_2;G_TR_CS;P-loop_NTPase;Ribosomal_S5_D2-typ_fold;Ribosomal_S5_D2-typ_fold_subgr;Small_GTP-bd_dom;TF_GTP-bd_dom;Transl_B-barrel_sf;Transl_elong_EFG/EF2_IV			0.172781
277	AT5G10360.1	F4KGU2	Ribosomal protein S6e;Ribosomal protein S6e	Candidate RBP	30.6198	29.537	30.2308	33.5296	32.5179	31.7129	32.5868	30.1292	1.08157	structural constituent of ribosome	Ribosomal_S6e	Ribosomal_S6_euk;Ribosomal_S6e;Ribosomal_S6e_CS			0.0516299
278	AT5G16130.1	Q8LD03	Ribosomal protein S7e family protein	Candidate RBP	10	10	32.1483	33.9763	33.8042	33.2619	33.6808	17.3828	1.9376	mRNA binding;structural constituent of ribosome	Ribosomal_S7e	Ribosomal_S7e			0.172781
279	AT1G48830.2	Q9C514	Ribosomal protein S7e family protein;Ribosomal protein S7e family protein	Candidate RBP	10	10	28.8385	32.4654	32.1208	31.2019	31.9293	16.2795	1.96132	mRNA binding;structural constituent of ribosome	Ribosomal_S7e	Ribosomal_S7e			0.172781
280	AT5G20290.1	Q93VG5	Ribosomal protein S8e family protein	Candidate RBP	28.4862	28.1065	29.0686	29.6492	29.1065	29.5033	29.4197	28.5537	1.03033	mRNA binding;structural constituent of ribosome	Ribosomal_S8e	Ribosomal_S8e;Ribosomal_S8e/biogenesis_NSA2;Ribosomal_S8e_CS			0.165571
281	AT3G10610.1	Q9SQZ1	Ribosomal S17 family protein;Ribosomal S17 family protein;Ribosomal S17 family protein;Ribosomal S17 family protein;Ribosomal S17 family protein;Ribosomal S17 family protein;Ribosomal S17 family protein;Ribosomal S17 family protein	Candidate RBP	10	10	10	27.9088	27.019	10	21.6426	10	2.16426	structural constituent of ribosome	Ribosomal_S17e	Ribosomal_S17e;Ribosomal_S17e_CS;RPS17e-like_sf			0.172781
282	ATCG00490.1	O03042	ribulose-bisphosphate carboxylases;ribulose-bisphosphate carboxylases	Candidate RBP	30.4032	29.7833	27.8324	29.326	30.2647	29.461	29.6839	29.3397	1.01173	magnesium ion binding;monooxygenase activity;ribulose-bisphosphate carboxylase activity	RuBisCO_large;RuBisCO_large_N	RuBisCO;RuBisCo_large_chain_AS;RuBisCO_lsu_C;RuBisCO_lsu_C_sf;RuBisCO_lsu_fd_N;RuBisCO_lsu_N_sf;RuBisCO_lsuI			0.717745
283	AT4G36700.1	F4JQG6	RmlC-like cupins superfamily protein	Candidate RBP	34.4272	33.4702	32.225	34.7252	34.5978	35.0951	34.806	33.3742	1.0429	nutrient reservoir activity	Cupin_1	Cupin_1;RmlC_Cupin_sf;RmlC-like_jellyroll			0.172781
284	AT2G28490.1	Q9SK09	RmlC-like cupins superfamily protein	Candidate RBP	31.1842	33.8042	32.2393	31.9848	33.4209	32.5014	32.6357	32.4093	1.00699	nutrient reservoir activity	Cupin_1	Cupin_1;RmlC_Cupin_sf;RmlC-like_jellyroll			0.826561
285	AT2G18540.1	F4IQK5	RmlC-like cupins superfamily protein;RmlC-like cupins superfamily protein	Candidate RBP	10	28.4746	10	29.1115	29.3971	30.9188	29.8091	16.1582	1.84483	nutrient reservoir activity	Cupin_1	Cupin_1;RmlC_Cupin_sf;RmlC-like_jellyroll			0.172781
286	AT5G44120.3	F4K8S2	RmlC-like cupins superfamily protein;RmlC-like cupins superfamily protein;RmlC-like cupins superfamily protein	Candidate RBP	35.0552	35.913	36.1415	35.6006	36.3956	36.1223	36.0395	35.7032	1.00942	nutrient reservoir activity	Cupin_1	11S_seedstore_CS;11S_seedstore_pln;Cupin_1;RmlC_Cupin_sf;RmlC-like_jellyroll			0.535146
287	AT4G25740.1	F4JTD3	RNA binding Plectin/S10 domain-containing protein;RNA binding Plectin/S10 domain-containing protein;RNA binding Plectin/S10 domain-containing protein	Candidate RBP	10	10	10	10	30.1604	29.6578	23.2727	10	2.32727		S10_plectin	Rps10;S10_plectin_N;WH-like_DNA-bd_sf			0.172781
288	AT5G47010.1	Q9FJR0	RNA helicase, putative	Candidate RBP	10	28.5536	26.1681	31.8347	32.2869	31.3776	31.8331	21.5739	1.47554	ATP binding;ATP-dependent RNA helicase activity;DNA binding;mRNA binding;RNA binding;zinc ion binding	ResIII;UPF1_Zn_bind	Helicase/UvrB_N;Helicase_ATP-bd;P-loop_NTPase;RNA-helicase_UPF1_UPF2-interct			0.212017
289	AT2G37220.1	Q9ZUU4	RNA-binding (RRM/RBD/RNP motifs) family protein	Candidate RBP	30.5573	32.5686	33.5867	32.2222	31.3724	33.6629	32.4192	32.2375	1.00563	mRNA binding;poly(U) RNA binding;RNA binding	RRM_1	Nucleotide-bd_a/b_plait_sf;RBD_domain_sf;RRM_dom			0.89587
290	AT2G33410.1	O22791	RNA-binding (RRM/RBD/RNP motifs) family protein	Candidate RBP	10	10	30.8004	31.7731	31.8974	33.2759	32.3154	16.9335	1.90838	mRNA binding;RNA binding	RRM_1	Nucleotide-bd_a/b_plait_sf;RBD_domain_sf;RRM_dom			0.172781
291	AT2G18510.1	Q9ZU66	RNA-binding (RRM/RBD/RNP motifs) family protein	Candidate RBP	10	10	10	10	27.6931	28.6389	22.1107	10	2.21107	mRNA binding;RNA binding	RRM_1	Nucleotide-bd_a/b_plait_sf;RBD_domain_sf;RRM_dom;SF3B4_RRM1;SF3B4_RRM2			0.172781
292	AT3G26420.1	Q9LIN3	RNA-binding (RRM/RBD/RNP motifs) family protein with retrovirus zinc finger-like domain	Candidate RBP	10	10	10	28.9896	10	29.1189	22.7028	10	2.27028	DNA binding;mRNA binding;nucleotide binding;RNA binding;zinc ion binding	RRM_1;zf-CCHC	Nucleotide-bd_a/b_plait_sf;RBD_domain_sf;RRM_dom;Znf_CCHC;Znf_CCHC_sf			0.172781
293	AT1G11650.2	Q9SAB3	RNA-binding (RRM/RBD/RNP motifs) family protein;RNA-binding (RRM/RBD/RNP motifs) family protein	Candidate RBP	10	25.6944	10	35.7994	35.78	36.5135	36.031	15.2315	2.36556	mRNA binding;poly(A) binding;RNA binding	RRM_1	Nucleotide-bd_a/b_plait_sf;RBD_domain_sf;RRM_dom			0.052608
294	AT3G15010.2	Q9LKA4	RNA-binding (RRM/RBD/RNP motifs) family protein;RNA-binding (RRM/RBD/RNP motifs) family protein	Candidate RBP	10	10	10	10	29.0762	29.4804	22.8522	10	2.28522	mRNA binding;RNA binding	RRM_1	Nucleotide-bd_a/b_plait_sf;RBD_domain_sf;RRM_dom			0.172781
295	AT1G20880.3	F4HUQ5	RNA-binding (RRM/RBD/RNP motifs) family protein;RNA-binding (RRM/RBD/RNP motifs) family protein;RNA-binding (RRM/RBD/RNP motifs) family protein	Candidate RBP	10	10	28.5278	30.4532	28.632	28.965	29.3501	16.1759	1.81443	mRNA binding	RRM_1	Nucleotide-bd_a/b_plait_sf;RBD_domain_sf;RRM_dom			0.172781
296	AT1G78260.2	Q0WR30	RNA-binding (RRM/RBD/RNP motifs) family protein;RNA-binding (RRM/RBD/RNP motifs) family protein;RNA-binding (RRM/RBD/RNP motifs) family protein	Candidate RBP	10	10	10	10	28.579	29.3346	22.6379	10	2.26379	RNA binding	RRM_1	Nucleotide-bd_a/b_plait_sf;RBD_domain_sf;RRM_dom			0.172781
297	AT5G52040.1	P92966	RNA-binding (RRM/RBD/RNP motifs) family protein;RNA-binding (RRM/RBD/RNP motifs) family protein;RNA-binding (RRM/RBD/RNP motifs) family protein;RNA-binding (RRM/RBD/RNP motifs) family protein;RNA-binding (RRM/RBD/RNP motifs) family protein;RNA-b	Candidate RBP	10	10	10	10	26.7895	27.6527	21.4807	10	2.14807	mRNA binding;RNA binding	RRM_1	Nucleotide-bd_a/b_plait_sf;RBD_domain_sf;RRM_dom;RSP31/31A/40/41			0.172781
298	AT1G14170.1	B9DH46	RNA-binding KH domain-containing protein;RNA-binding KH domain-containing protein;RNA-binding KH domain-containing protein	Candidate RBP	10	10	10	10	27.9869	27.5898	21.8589	10	2.18589	RNA binding	KH_1	KH_dom;KH_dom_type_1;KH_dom_type_1_sf			0.172781
299	AT5G15270.3	Q0WNX3	RNA-binding KH domain-containing protein;RNA-binding KH domain-containing protein;RNA-binding KH domain-containing protein	Candidate RBP	10	10	10	10	24.7895	24.5404	19.7766	10	1.97766	mRNA binding	KH_1	KH_dom;KH_dom_type_1;KH_dom_type_1_sf			0.172781
300	AT5G54900.1	Q9FPJ8	RNA-binding protein 45A	Candidate RBP	10	10	28.6146	33.6944	33.9505	34.5754	34.0734	16.2049	2.10267	mRNA binding;poly(A) binding	RRM_1	Nucleotide-bd_a/b_plait_sf;RBD_domain_sf;RRM_dom			0.13621
301	AT1G47490.1	Q9SX79	RNA-binding protein 47C;RNA-binding protein 47C	Candidate RBP	10	28.5426	28.2759	35.6496	35.2048	36.3286	35.7277	22.2728	1.60409	mRNA binding;poly(A) binding	RRM_1	Nucleotide-bd_a/b_plait_sf;RBD_domain_sf;RRM_dom			0.172781
302	AT4G03110.1	Q8LFS6	RNA-binding protein-defense related 1;RNA-binding protein-defense related 1;RNA-binding protein-defense related 1	Candidate RBP	10	10	26.6458	32.9882	33.9153	33.6522	33.5186	15.5486	2.15573	mRNA binding;RNA binding	RRM_1	Hud_Sxl_RNA;Nucleotide-bd_a/b_plait_sf;RBD_domain_sf;RRM_dom			0.0986593
303	AT4G00660.2	Q8RXK6	RNAhelicase-like 8;RNAhelicase-like 8;DEA(D/H)-box RNA helicase family protein;DEA(D/H)-box RNA helicase family protein;DEA(D/H)-box RNA helicase family protein	Candidate RBP	10	10	10	10	26.4425	26.7895	21.0774	10	2.10774	ATP binding;helicase activity;mRNA binding	DEAD;Helicase_C	DEAD/DEAH_box_helicase_dom;Helicase_ATP-bd;Helicase_C;P-loop_NTPase;RNA_helicase_DEAD_Q_motif;RNA-helicase_DEAD-box_CS			0.172781
304	AT5G05780.2	F4K0U3	RP non-ATPase subunit 8A;RP non-ATPase subunit 8A;Mov34/MPN/PAD-1 family protein;Mov34/MPN/PAD-1 family protein	Candidate RBP	10	10	10	10	25.604	24.6757	20.0932	10	2.00932		JAB;MitMem_reg	JAMM/MPN+_dom;MPN;MPN_RPN7_8;Rpn11/EIF3F_C			0.172781
305	AT4G13940.1	A8MQP1	S-adenosyl-L-homocysteine hydrolase;S-adenosyl-L-homocysteine hydrolase;S-adenosyl-L-homocysteine hydrolase;S-adenosyl-L-homocysteine hydrolase;S-adenosyl-l-homocysteine (SAH) hydrolase 2	Candidate RBP	10	29.4995	27.9869	26.6595	30.8608	29.6747	29.065	22.4955	1.29204	adenosylhomocysteinase activity	AdoHcyase;AdoHcyase_NAD	Adenosylhomocysteinase-like;Ado_hCys_hydrolase_NAD-bd;NAD(P)-bd_dom_sf;S-Ado-L-homoCys_hydrolase_CS			0.447668
306	AT1G62290.5	Q8VYL3	Saposin-like aspartyl protease family protein;Saposin-like aspartyl protease family protein;Saposin-like aspartyl protease family protein;Saposin-like aspartyl protease family protein;Saposin-like aspartyl protease family protein;Saposin-like as	Candidate RBP	28.0505	30.1604	29.94	31.015	31.5709	30.9539	31.18	29.3836	1.06113	aspartic-type endopeptidase activity	Asp;SapB_1;SapB_2	Aspartic_peptidase_A1;Aspartic_peptidase_AS;PEPTIDASE_A1;Peptidase_aspartic_dom_sf;Phytepsin;SapB_1;SapB_2;SaposinB_dom;Saposin-like			0.172781
307	AT4G26740.1	O81270	seed gene 1	Candidate RBP	10	30.7692	29.7533	30.196	31.6839	29.8294	30.5698	23.5075	1.30043	calcium ion binding;heme oxygenase (decyclizing) activity;linoleic acid epoxygenase activity;monooxygenase activity;plant seed peroxidase activity	Caleosin	Caleosin-related			0.444508
308	AT5G07190.2	B9DGU8	seed gene 3;seed gene 3	Candidate RBP	10	28.7927	29.0557	28.1556	28.5165	28.6663	28.4461	22.6161	1.25778		ATS3	Embryo-specific_ATS3;PLAT/LH2_dom_sf			0.490543
309	AT4G36195.2	Q683F9	Serine carboxypeptidase S28 family protein;Serine carboxypeptidase S28 family protein;Serine carboxypeptidase S28 family protein;Serine carboxypeptidase S28 family protein	Candidate RBP	10	10	10	10	26.0732	25.1095	20.3942	10	2.03942	carboxypeptidase activity;serine-type peptidase activity	Peptidase_S28	AB_hydrolase;Peptidase_S28			0.172781
310	AT4G13930.2	O23254	serine hydroxymethyltransferase 4;serine hydroxymethyltransferase 4	Candidate RBP	10	10	10	10	27.7645	26.7389	21.5011	10	2.15011	amino acid binding;cobalt ion binding;glycine hydroxymethyltransferase activity;pyridoxal phosphate binding;serine binding;zinc ion binding	SHMT	PyrdxlP-dep_Trfase;PyrdxlP-dep_Trfase_dom1;PyrdxlP-dep_Trfase_major;Ser_HO-MeTrfase;Ser_HO-MeTrfase_PLP_BS;SHMT-like_dom			0.172781
311	AT5G67360.1	O65351	Subtilase family protein	Candidate RBP	10	28.3452	10	10	28.459	28.3452	22.2681	16.1151	1.38182	serine-type endopeptidase activity	Inhibitor_I9;PA;Peptidase_S8	PA_domain;Peptidase_S8/S53_dom;Peptidase_S8/S53_dom_sf;Peptidase_S8_Ser-AS;Peptidase_S8_subtilisin-rel;Peptidases_S8_3;S8pro/Inhibitor_I9;S8pro/Inhibitor_I9_sf			0.566575
312	AT1G02150.1	Q8LPS6	Tetratricopeptide repeat (TPR)-like superfamily protein	Candidate RBP	10	10	10	10	27.726	27.673	21.7997	10	2.17997	mRNA binding	PPR;PPR_3	Pentatricopeptide_repeat;TPR-like_helical_dom_sf			0.172781
313	AT4G36680.1	Q9M065	Tetratricopeptide repeat (TPR)-like superfamily protein	Candidate RBP	10	10	10	10	27.0813	27.0505	21.3773	10	2.13773	mRNA binding	PPR;PPR_2	Pentatricopeptide_repeat;TPR-like_helical_dom_sf			0.172781
314	AT2G29760.1	O82380	Tetratricopeptide repeat (TPR)-like superfamily protein	Candidate RBP	10	10	10	27.726	27.5389	10	21.755	10	2.1755	zinc ion binding	DYW_deaminase;PPR;PPR_2	DYW_dom;Pentatricopeptide_repeat;TPR-like_helical_dom_sf			0.172781
315	AT1G01320.2	F4HS98	Tetratricopeptide repeat (TPR)-like superfamily protein;Tetratricopeptide repeat (TPR)-like superfamily protein;Tetratricopeptide repeat (TPR)-like superfamily protein	Candidate RBP	10	10	10	29.0583	29.1312	10	22.7298	10	2.27298		CLU_N;eIF3_p135	CLU_dom;CLU_N;CLU-central;TPR_repeat;TPR-contain_dom;TPR-like_helical_dom_sf			0.172781
316	AT2G47470.1	A8MSC5	thioredoxin family protein;thioredoxin family protein;thioredoxin family protein;thioredoxin family protein	Candidate RBP	10	27.6663	10	10	28.1214	27.5969	21.9061	15.8888	1.37872	isomerase activity	ERp29;Thioredoxin	Disulphide_isomerase;ERp29_C;ERp29_C_sf;Thioredoxin_CS;Thioredoxin_domain;Thioredoxin-like_sf			0.566575
317	AT3G63460.3	F4J109	transducin family protein / WD-40 repeat family protein;transducin family protein / WD-40 repeat family protein;transducin family protein / WD-40 repeat family protein	Candidate RBP	10	10	10	10	26.3528	26.7389	21.0306	10	2.10306		Sec16_C;SRA1;WD40	ACE1_Sec16_Sec31;SEC31-like;SRA1-protein/COPII_Sec31;WD40/YVTN_repeat-like_dom_sf;WD40_repeat;WD40_repeat_CS;WD40_repeat_dom;WD40_repeat_dom_sf			0.172781
318	AT1G18080.1	O24456	Transducin/WD40 repeat-like superfamily protein	Candidate RBP	10	28.7864	27.4154	29.5933	30.8901	30.099	30.1942	22.0673	1.36828	enzyme binding;MAP-kinase scaffold activity;protein kinase C binding;protein-containing complex scaffold activity;ribosome binding;structural constituent of ribosome	WD40	G-protein_beta_WD-40_rep;WD40/YVTN_repeat-like_dom_sf;WD40_repeat;WD40_repeat_CS;WD40_repeat_dom;WD40_repeat_dom_sf			0.329397
319	AT3G13300.3	Q9LTT8	Transducin/WD40 repeat-like superfamily protein;Transducin/WD40 repeat-like superfamily protein;Transducin/WD40 repeat-like superfamily protein;varicose-related	Candidate RBP	10	10	10	10	24.8764	24.6153	19.8306	10	1.98306	mRNA binding;protein homodimerization activity	Ge1_WD40	EDC4_WD40;WD40/YVTN_repeat-like_dom_sf;WD40_repeat;WD40_repeat_dom;WD40_repeat_dom_sf			0.172781
320	AT3G60750.2	F4JBY2	Transketolase;Transketolase	Candidate RBP	10	27.2714	10	10	28.6998	27.4785	22.0594	15.7571	1.39996	transketolase activity	Transket_pyr;Transketolase_C;Transketolase_N	THDP-binding;Transketo_C/PFOR_II;Transketolase_bac-like;Transketolase_BS;Transketolase_C;Transketolase_fam;Transketolase_N;Transketolase-like_Pyr-bd			0.565472
321	AT1G57720.2	Q9FVT2	Translation elongation factor EF1B, gamma chain;Translation elongation factor EF1B, gamma chain	Candidate RBP	10	27.8916	10	27.217	29.8249	27.8324	28.2914	15.9639	1.77222	copper ion binding;translation elongation factor activity	EF1G;GST_C;GST_N	EF1B_G_C;EF1B_G_C_sf;Glutathione_S-Trfase;Glutathione_S-Trfase_N;Glutathione-S-Trfase_C_sf;Glutathione-S-Trfase_C-like;GST_C;Thioredoxin-like_sf			0.172781
322	AT5G19510.1	Q9SCX3	Translation elongation factor EF1B/ribosomal protein S6 family protein	Candidate RBP	10	30.0479	28.3066	28.6561	28.7292	29.2054	28.8636	22.7848	1.26679	translation elongation factor activity	EF1_GNE	eEF-1beta-like_sf;EF1B_bsu/dsu_GNE;Glutathione-S-Trfase_C_sf;Transl_elong_EF1B/ribosomal_S6;Transl_elong_EF1B_B/D_CS			0.480831
323	AT1G10840.1	Q9C5Z2	translation initiation factor 3 subunit H1;translation initiation factor 3 subunit H1	Candidate RBP	10	10	10	10	26.7895	26.726	21.1718	10	2.11718	metallopeptidase activity;translation initiation factor activity	JAB	eIF3h;JAMM/MPN+_dom;MPN			0.172781
324	AT3G16640.1	P31265	translationally controlled tumor protein	Candidate RBP	10	29.3044	10	10	29.1214	28.2759	22.4658	16.4348	1.36696	calcium ion binding;microtubule binding;protein domain specific binding	TCTP	Mss4/transl-control_tumour;Mss4-like_sf;TCTP;Translation_control_tumour_CS;Translational_control_tumour_p			0.569298
325	AT2G37020.1	F4IPY5	Translin family protein;Translin family protein;Translin family protein	Candidate RBP	10	10	10	10	25.6458	25.1055	20.2504	10	2.02504	RNA binding;sequence-specific DNA binding;single-stranded DNA binding	Translin	Translin;Translin_fam;Translin_N;Translin_sf			0.172781
326	AT2G21160.1	F4IGI4	Translocon-associated protein (TRAP), alpha subunit;Translocon-associated protein (TRAP), alpha subunit	Candidate RBP	10	10	10	10	28.3494	28.0864	22.1453	10	2.21453		TRAP_alpha	TRAP_alpha			0.172781
327	AT5G25460.1	Q94F20	transmembrane protein, putative (Protein of unknown function, DUF642);transmembrane protein, putative (Protein of unknown function, DUF642)	Candidate RBP	10	27.4551	10	10	28.0813	27.0505	21.7106	15.8184	1.37249		DUF642	DUF642;Galactose-bd-like_sf			0.566575
328	AT3G55440.1	P48491	triosephosphate isomerase	Candidate RBP	27.5463	29.5826	28.3196	29.0164	30.2193	29.1065	29.4474	28.4828	1.03386	copper ion binding;triose-phosphate isomerase activity	TIM	Aldolase_TIM;TIM_sf;TrioseP_Isoase_bac/euk;Triosephosphate_isomerase;Triosephosphate_isomerase_AS			0.324127
329	AT4G20850.1	F4JVN6	tripeptidyl peptidase ii	Candidate RBP	10	28.7771	10	27.9869	30.6198	30.0737	29.5601	16.259	1.81807	aminopeptidase activity;serine-type endopeptidase activity;tripeptidyl-peptidase activity	Peptidase_S8;TPPII	Peptidase_S8/S53_dom;Peptidase_S8/S53_dom_sf;Peptidase_S8_His-AS;Peptidase_S8_Ser-AS;Peptidase_S8_subtilisin-rel;Peptidase_S8A_TPPII;TPP_II_domain			0.172781
330	AT5G61780.1	Q9FLT0	TUDOR-SN protein 2	Candidate RBP	10	26.5315	10	35.4642	35.595	35.3169	35.4587	15.5105	2.28611	mRNA binding;nuclease activity;RNA binding	SNase;TUDOR	Silence_cplx_Nase-comp_TudorSN;SNase_OB-fold_sf;Staphylococal_nuclease_OB-fold;Tudor			0.0705802
331	AT5G17310.2	F4KGY8	UDP-glucose pyrophosphorylase 2;UDP-glucose pyrophosphorylase 2;UDP-glucose pyrophosphorylase 2;UDP-glucose pyrophosphorylase 2;UDP-glucose pyrophosphorylase 2;UDP-glucose pyrophosphorylase 2	Candidate RBP	10	29.6781	10	10	30.099	29.1842	23.0944	16.5594	1.39464	UTP:glucose-1-phosphate uridylyltransferase activity	UDPGP	Hanta_nucleocap;Nucleotide-diphossugar_trans;UDPGP_fam;UDPGP_trans			0.566575
332	AT3G01280.1	Q9SRH5	voltage dependent anion channel 1	Candidate RBP	10	28.7292	27.019	27.4073	29.3367	26.9203	27.8881	21.9161	1.27249	porin activity;voltage-gated anion channel activity	Porin_3	Porin_dom_sf;Porin_Euk;Porin_Euk/Tom40			0.463921
333	AT5G15090.2	Q9SMX3	voltage dependent anion channel 3;voltage dependent anion channel 3	Candidate RBP	10	27.7064	10	27.604	28.1361	26.8504	27.5302	15.9021	1.73123	porin activity;voltage-gated anion channel activity	Porin_3	Porin_dom_sf;Porin_Euk;Porin_Euk/Tom40			0.175178
334	AT5G18550.3	Q6NPN3	Zinc finger C-x8-C-x5-C-x3-H type family protein;Zinc finger C-x8-C-x5-C-x3-H type family protein;Zinc finger C-x8-C-x5-C-x3-H type family protein;Zinc finger C-x8-C-x5-C-x3-H type family protein	Candidate RBP	10	10	10	10	27.6931	28.2308	21.9746	10	2.19746	DNA binding;metal ion binding;mRNA binding	zf-CCCH	Znf_CCCH;Znf_CCCH_sf			0.172781

## Sheet: b.
RNA binding proteins identified at Radicle protrusion (RP) stage of the germination translational shift
No.	AGI code	Protein ID	Fasta headers	RBP status	LFQ intensity RP NCL rep1	LFQ intensity RP NCL rep2	LFQ intensity RP NCL rep3	LFQ intensity RP CL Rep1	LFQ intensity RP CL Rep2	LFQ intensity RP CL Rep3	Average RP CL	Average RP NCL	Ratio (RP CL/RP NCL)	GOMF Annotation	PFAM Annotation	InterPro Annotation	Student's T-test Significant LFQ intensity	Student's T-test q-value
1	AT4G01310.1	O04603	Ribosomal L5P family protein	GTS-RBP	10	10	10	26.7645	27.141	26.7645	26.89	10	2.689	rRNA binding;structural constituent of ribosome	Ribosomal_L5;Ribosomal_L5_C	Ribosomal_L5;Ribosomal_L5_bac-type;Ribosomal_L5_C;Ribosomal_L5_CS;Ribosomal_L5_dom_sf;Ribosomal_L5_N	+	2.23922e-07
2	AT3G14450.1	Q9LRR6	CTC-interacting domain 9	GTS-RBP	10	10	10	29.0164	29.6713	29.3683	29.352	10	2.9352	RNA binding	PAM2;RRM_1	Ataxin-2_C;CID8_like_RRM1;CID8_like_RRM2;Nucleotide-bd_a/b_plait_sf;RBD_domain_sf;RRM_dom	+	4.62574e-07
3	AT4G31580.2	O81126	serine/arginine-rich 22;serine/arginine-rich 22;RNA recognition motif and CCHC-type zinc finger domains containing protein	GTS-RBP	10	10	10	29.5444	28.8534	29.1604	29.1861	10	2.91861	mRNA binding;RNA binding;zinc ion binding	RRM_1;zf-CCHC	Nucleotide-bd_a/b_plait_sf;RBD_domain_sf;RRM_dom;Znf_CCHC;Znf_CCHC_sf	+	5.37489e-07
4	AT3G49390.3	Q9SG10	CTC-interacting domain 10;CTC-interacting domain 10;CTC-interacting domain 10	GTS-RBP	10	10	10	28.6181	28.8445	28.7895	28.7507	10	2.87507	mRNA binding	PAM2;RRM_1	Ataxin-2_C;CID8_like_RRM1;CID8_like_RRM2;Nucleotide-bd_a/b_plait_sf;RBD_domain_sf;RRM_dom	+	3.13005e-08
5	AT5G14040.1	Q9FMU6	phosphate transporter 3;1	GTS-RBP	10	10	10	27.604	28.189	28.6146	28.1358	10	2.81358	inorganic phosphate transmembrane transporter activity	Mito_carr	Mitochondrial_carrier_protein;Mitochondrial_sb/sol_carrier;Mt_carrier_dom_sf	+	2.2597e-06
6	AT1G78900.2	O23654	vacuolar ATP synthase subunit A;vacuolar ATP synthase subunit A	GTS-RBP	10	10	10	27.019	28.4668	27.8799	27.7886	10	2.77886	ATP binding;protease binding;proton-transporting ATPase activity, rotational mechanism	ATP-synt_ab;ATP-synt_ab_N;ATP-synt_ab_Xtn	ATP_synth_asu-like_sf;ATPase_a/bsu_AS;ATPase_F1/V1/A1_a/bsu_N;ATPase_F1/V1/A1_a/bsu_N_sf;ATPase_F1/V1/A1_a/bsu_nucl-bd;ATPase_F1/V1_b/a_C;ATPase_V1-cplx_asu;ATP-synth_a_Xtn;P-loop_NTPase;V-ATPase_asu	+	7.69959e-06
7	AT3G14415.3	F4JFV6	Aldolase-type TIM barrel family protein;Aldolase-type TIM barrel family protein;Aldolase-type TIM barrel family protein;Aldolase-type TIM barrel family protein;Aldolase-type TIM barrel family protein;Aldolase-type TIM barrel family protein;Ald	GTS-RBP	10	10	10	27.2714	27.9146	27.2077	27.4646	10	2.74646	FMN binding;oxidoreductase activity	FMN_dh	Aldolase_TIM;Alpha-hydoxy_acid_DH_FMN;FMN_HAD;FMN_hydac_DH_AS;FMN-dep_DH	+	1.1004e-06
8	AT2G37340.5	Q8VYA5	arginine/serine-rich zinc knuckle-containing protein 33;arginine/serine-rich zinc knuckle-containing protein 33;arginine/serine-rich zinc knuckle-containing protein 33;arginine/serine-rich zinc knuckle-containing protein 33;arginine/serine-rich zi	GTS-RBP	10	10	10	28.2262	27.8974	26.065	27.3962	10	2.73962	mRNA binding;RNA binding;zinc ion binding	RRM_1;zf-CCHC	Nucleotide-bd_a/b_plait_sf;RBD_domain_sf;RRM_dom;Znf_CCHC;Znf_CCHC_sf	+	4.99303e-05
9	AT4G15530.7	B9DHM5	pyruvate orthophosphate dikinase;pyruvate orthophosphate dikinase;pyruvate orthophosphate dikinase;pyruvate orthophosphate dikinase;pyruvate orthophosphate dikinase;pyruvate orthophosphate dikinase;pyruvate orthophosphate dikinase	GTS-RBP	10	10	10	26.7517	27.1015	28.1164	27.3232	10	2.73232	ATP binding;kinase activity;metal ion binding;pyruvate, phosphate dikinase activity	PEP-utilizers;PEP-utilizers_C;PPDK_N	ATP_grasp_subdomain_1;PEP_util_AS;PEP_util_C;PEP_util_CS;PEP-util_enz_mobile_dom;Phosphohistidine_dom_sf;PPDK_PEP-bd;Pyruvate_phosphate_dikinase;Pyrv/PenolPyrv_Kinase-like_dom;Pyrv_Kinase-like_dom_sf	+	7.69959e-06
10	AT2G18960.3	P20649	H(+)-ATPase 1;H(+)-ATPase 1;H(+)-ATPase 2;H(+)-ATPase 1;H(+)-ATPase 11;H(+)-ATPase 2;plasma membrane H+-ATPase;plasma membrane H+-ATPase;H(+)-ATPase 3;H(+)-ATPase 3;H(+)-ATPase 3;H(+)-ATPase 4;H(+)-ATPase 4;plasma membrane H+-ATP	GTS-RBP	10	10	10	26.228	26.2961	27.3324	26.6189	10	2.66189	ATP binding;ATPase activity;magnesium ion binding;proton-exporting ATPase activity, phosphorylative mechanism	Cation_ATPase_N	ATPase_P-typ_cation-transptr_N;ATPase_P-typ_cyto_dom_N;ATPase_P-typ_P_site;ATPase_P-typ_TM_dom_sf;ATPase_P-typ_transduc_dom_A_sf;HAD-like_sf;P_typ_ATPase;P-type_ATPase_IIIA	+	5.80718e-06
11	AT1G78260.2	Q0WR30	RNA-binding (RRM/RBD/RNP motifs) family protein;RNA-binding (RRM/RBD/RNP motifs) family protein;RNA-binding (RRM/RBD/RNP motifs) family protein	GTS-RBP	10	10	10	30.2422	30.3724	30.4334	30.3493	10	3.03493	RNA binding	RRM_1	Nucleotide-bd_a/b_plait_sf;RBD_domain_sf;RRM_dom	+	2.30591e-08
12	AT3G48930.1	P16181	Nucleic acid-binding, OB-fold-like protein	GTS-RBP	10	10	10	29.4294	31.0217	30.0479	30.1663	10	3.01663	mRNA binding;rRNA binding;structural constituent of ribosome	Ribosomal_S17;Ribosomal_S17_N	NA-bd_OB-fold;Ribosomal_S11_N;Ribosomal_S17/S11;Ribosomal_S17_arc-typ;Ribosomal_S17_CS	+	7.22632e-06
13	AT5G52040.1	P92966	RNA-binding (RRM/RBD/RNP motifs) family protein;RNA-binding (RRM/RBD/RNP motifs) family protein;RNA-binding (RRM/RBD/RNP motifs) family protein;RNA-binding (RRM/RBD/RNP motifs) family protein;RNA-binding (RRM/RBD/RNP motifs) family protein;RNA-b	GTS-RBP	10	10	10	28.6251	28.189	28.4785	28.4308	10	2.84308	mRNA binding;RNA binding	RRM_1	Nucleotide-bd_a/b_plait_sf;RBD_domain_sf;RRM_dom;RSP31/31A/40/41	+	1.85037e-07
14	AT1G02780.1	Q9SRX2	Ribosomal protein L19e family protein	GTS-RBP	10	10	10	27.9259	28.3196	29.6865	28.644	10	2.8644	mRNA binding;structural constituent of ribosome	Ribosomal_L19e	60S_ribosomal_L19/L19e_sf;Ribosomal_L19/L19e;Ribosomal_L19/L19e_CS;Ribosomal_L19/L19e_dom1;Ribosomal_L19_euka;RPL19	+	1.55213e-05
15	AT2G47610.1	P49692	Ribosomal protein L7Ae/L30e/S12e/Gadd45 family protein	GTS-RBP	10	10	10	28.8682	28.5315	28.1263	28.5087	10	2.85087	RNA binding;structural constituent of ribosome	Ribosomal_L7Ae	L30e-like;Ribosomal_L7A/L8;Ribosomal_L7A/L8_sf;Ribosomal_L7Ae/L30e/S12e/Gad45;Ribosomal_L7Ae/L8/Nhp2;Ribosomal_L7Ae_CS	+	7.62366e-07
16	AT1G30580.1	Q9SA73	GTP binding	GTS-RBP	10	10	10	27.9088	28.066	28.0505	28.0085	10	2.80085	ATP binding;ATPase activity;GTP binding;metal ion binding;ribosomal large subunit binding;ribosome binding	MMR_HSR1;YchF-GTPase_C	ATPase_YchF/OLA1;Beta-grasp_dom_sf;G_OBG;GTP_binding_domain;P-loop_NTPase;TGS-like;TGS-like_dom_sf;YchF_C	+	2.30591e-08
17	AT5G02870.2	F4KDU5	Ribosomal protein L4/L1 family;Ribosomal protein L4/L1 family	GTS-RBP	10	10	10	27.9428	28.4394	27.8385	28.0735	10	2.80735	structural constituent of ribosome	Ribos_L4_asso_C;Ribosomal_L4	Ribos_L4_C_dom;Ribosomal_L4/L1e;Ribosomal_L4/L1e_euk/arc_CS;Ribosomal_L4_dom_sf	+	5.22125e-07
18	AT4G32720.2	Q93ZV7	La protein 1;La protein 1	GTS-RBP	10	10	10	27.7195	27.9031	27.9088	27.8438	10	2.78438	RNA binding	La;RRM_1;RRM_3	La_HTH;La_RRM;Lupus_La;Nucleotide-bd_a/b_plait_sf;RBD_domain_sf;RRM_dom;WH_DNA-bd_sf;WH-like_DNA-bd_sf	+	3.12274e-08
19	AT3G26420.1	Q9LIN3	RNA-binding (RRM/RBD/RNP motifs) family protein with retrovirus zinc finger-like domain	GTS-RBP	10	10	10	29.5014	28.189	29.0243	28.9049	10	2.89049	DNA binding;mRNA binding;nucleotide binding;RNA binding;zinc ion binding	RRM_1;zf-CCHC	Nucleotide-bd_a/b_plait_sf;RBD_domain_sf;RRM_dom;Znf_CCHC;Znf_CCHC_sf	+	4.85637e-06
20	AT4G02930.1	Q9ZT91	GTP binding Elongation factor Tu family protein	GTS-RBP	10	10	10	27.3662	27.5754	27.8264	27.5893	10	2.75893	ATP binding;cobalt ion binding;GTP binding;GTPase activity;translation elongation factor activity;zinc ion binding	GTP_EFTU;GTP_EFTU_D2;GTP_EFTU_D3	EFTU_2;EFTu-like_2;G_TR_CS;P-loop_NTPase;Small_GTP-bd_dom;TF_GTP-bd_dom;Transl_B-barrel_sf;Transl_elong_EF1A/Init_IF2_C;Transl_elong_EFTu/EF1A_bac/org;Transl_elong_EFTu/EF1A_C	+	2.23922e-07
21	AT3G15010.2	Q9LKA4	RNA-binding (RRM/RBD/RNP motifs) family protein;RNA-binding (RRM/RBD/RNP motifs) family protein	GTS-RBP	10	10	10	28.5573	29.4254	28.7988	28.9272	10	2.89272	mRNA binding;RNA binding	RRM_1	Nucleotide-bd_a/b_plait_sf;RBD_domain_sf;RRM_dom	+	1.31517e-06
22	AT5G11170.2	F4JWF3	DEAD/DEAH box RNA helicase family protein;DEAD/DEAH box RNA helicase family protein;DEAD/DEAH box RNA helicase family protein;DEAD/DEAH box RNA helicase family protein;DEAD/DEAH box RNA helicase family protein	GTS-RBP	10	10	10	28.1015	28.3869	28.2262	28.2382	10	2.82382	ATP binding;helicase activity;nucleic acid binding	DEAD;Helicase_C	DEAD/DEAH_box_helicase_dom;Helicase_ATP-bd;Helicase_C;P-loop_NTPase	+	5.44238e-08
23	AT3G60750.2	F4JBY2	Transketolase;Transketolase	GTS-RBP	10	10	10	26.9869	28.5754	28.1115	27.8913	10	2.78913	transketolase activity	Transket_pyr;Transketolase_C;Transketolase_N	THDP-binding;Transketo_C/PFOR_II;Transketolase_bac-like;Transketolase_BS;Transketolase_C;Transketolase_fam;Transketolase_N;Transketolase-like_Pyr-bd	+	1.13014e-05
24	AT1G07360.1	Q9LNV5	CCCH-type zinc fingerfamily protein with RNA-binding domain;CCCH-type zinc fingerfamily protein with RNA-binding domain;CCCH-type zinc fingerfamily protein with RNA-binding domain;CCCH-type zinc fingerfamily protein with RNA-binding domain	GTS-RBP	10	10	10	27.0609	26.965	27.1214	27.0491	10	2.70491	DNA binding;metal ion binding;mRNA binding;pre-mRNA binding;U6 snRNA binding	RRM_1;Torus	Cwc2/Slt11;Nucleotide-bd_a/b_plait_sf;RBD_domain_sf;RRM_dom;Torus;Znf_CCCH;Znf_CCCH_sf	+	2.30591e-08
25	AT5G07030.1	F4K5B9	Eukaryotic aspartyl protease family protein	GTS-RBP	10	10	10	28.9146	29.94	29.7895	29.548	10	2.9548	aspartic-type endopeptidase activity	TAXi_C;TAXi_N	Aspartic_peptidase_A1;PEPTIDASE_A1;Peptidase_aspartic_dom_sf;TAXi_C;TAXi_N	+	2.34159e-06
26	AT2G34040.3	F4IGU7	Apoptosis inhibitory protein 5 (API5);Apoptosis inhibitory protein 5 (API5);Apoptosis inhibitory protein 5 (API5)	GTS-RBP	10	10	10	26.9428	28.4823	27.5014	27.6422	10	2.76422		API5	API5;ARM-type_fold	+	1.00082e-05
27	AT1G12900.2	F4HNZ6	glyceraldehyde 3-phosphate dehydrogenase A subunit 2;glyceraldehyde 3-phosphate dehydrogenase A subunit 2;glyceraldehyde 3-phosphate dehydrogenase A subunit 2;glyceraldehyde 3-phosphate dehydrogenase A subunit;glyceraldehyde 3-phosphate dehydrogen	GTS-RBP	10	10	10	27.1312	28.4394	28.0762	27.8823	10	2.78823	nucleotide binding;oxidoreductase activity, acting on the aldehyde or oxo group of donors, NAD or NADP as acceptor	Gp_dh_C	GlycerAld/Erythrose_P_DH;GlycerAld_3-P_DH_AS;GlycerAld_3-P_DH_cat;GlycerAld_3-P_DH_NAD(P)-bd;NAD(P)-bd_dom_sf	+	6.027e-06
28	AT2G01140.1	Q9ZU52	Aldolase superfamily protein	GTS-RBP	10	10	10	26.2021	26.8264	27.217	26.7485	10	2.67485	fructose-bisphosphate aldolase activity	Glycolytic	Aldolase_I_AS;Aldolase_TIM;FBA_I	+	3.00347e-06
29	AT1G79690.2	Q8L831	nudix hydrolase homolog 3;nudix hydrolase homolog 3	GTS-RBP	10	10	10	27.8264	28.0084	28.1214	27.9854	10	2.79854	dipeptidyl-peptidase activity;metal ion binding	NUDIX;Peptidase_M49	NUDIX_hydrolase_dom;NUDIX_hydrolase-like_dom_sf;Peptidase_M49	+	6.06556e-08
30	AT3G54400.1	Q9M2U7	Eukaryotic aspartyl protease family protein	GTS-RBP	10	10	10	26.8623	27.0813	27.217	27.0535	10	2.70535	aspartic-type endopeptidase activity;DNA binding	TAXi_C;TAXi_N	Aspartic_peptidase_A1;PEPTIDASE_A1;Peptidase_aspartic_dom_sf;TAXi_C;TAXi_N	+	1.20614e-07
31	AT3G53020.1	P38666	Ribosomal protein L24e family protein;ribosomal protein L24	GTS-RBP	10	10	10	29.6527	29.5033	30.8081	29.988	10	2.9988	mRNA binding;RNA binding;structural constituent of ribosome	Ribosomal_L24e	L24e/L24_sf;Ribosomal_L24e_CS;Ribosomal_L24e-rel;TRASH_dom	+	5.12477e-06
32	AT2G18020.1	P46286	Ribosomal protein L2 family	GTS-RBP	10	10	10	31.9259	31.6798	31.7413	31.7823	10	3.17823	mRNA binding;structural constituent of ribosome	Ribosomal_L2;Ribosomal_L2_C	NA-bd_OB-fold;Rbsml_prot_L2_RNA-bd_dom;Rib_L2_dom2;Ribosomal_L2;Ribosomal_L2_arc;Ribosomal_L2_C;Ribosomal_L2_CS;Ribosomal_L2_dom3;Translation_prot_SH3-like_sf	+	3.09379e-08
33	AT3G09630.2	Q2V3X4	Ribosomal protein L4/L1 family;Ribosomal protein L4/L1 family	GTS-RBP	10	10	10	28.7325	29.9539	29.6697	29.452	10	2.9452	structural constituent of ribosome	Ribos_L4_asso_C;Ribosomal_L4	Ribos_L4_C_dom;Ribosomal_L4/L1e;Ribosomal_L4/L1e_euk/arc_CS;Ribosomal_L4_dom_sf	+	3.80752e-06
34	AT5G10360.1	F4KGU2	Ribosomal protein S6e;Ribosomal protein S6e	GTS-RBP	10	10	10	33.8138	33.3568	33.3303	33.5003	10	3.35003	structural constituent of ribosome	Ribosomal_S6e	Ribosomal_S6_euk;Ribosomal_S6e;Ribosomal_S6e_CS	+	1.65355e-07
35	AT5G07090.3	F4K5C7	Ribosomal protein S4 (RPS4A) family protein;Ribosomal protein S4 (RPS4A) family protein;Ribosomal protein S4 (RPS4A) family protein;Ribosomal protein S4 (RPS4A) family protein;Ribosomal protein S4 (RPS4A) family protein;Ribosomal protein S4 (RPS	GTS-RBP	27.7195	26.8858	27.4785	30.9045	31.015	30.8004	30.9067	27.3612	1.12958	rRNA binding;structural constituent of ribosome	40S_S4_C;KOW;Ribosomal_S4e;RS4NT;S4	40S_S4_C;KOW;Rib_L2_dom2;Ribosomal_S4e;Ribosomal_S4e_central_region;Ribosomal_S4e_central_sf;Ribosomal_S4e_N;S4_RNA-bd	+	0.000576403
36	AT5G27850.1	Q940B0	Ribosomal protein L18e/L15 superfamily protein	GTS-RBP	10	10	10	31.7731	31.7533	30.1724	31.2329	10	3.12329	mRNA binding;structural constituent of ribosome	Ribosomal_L18	L18e/L15P_sf;Ribosomal_L18e;Ribosomal_L18e/L15P	+	9.39787e-06
37	AT1G23410.1	P59271	Ribosomal protein S27a / Ubiquitin family protein;ubiquitin 5;ubiquitin 6;ubiquitin 6;ubiquitin extension protein 1;Ubiquitin supergroup;Ribosomal protein L40e;polyubiquitin 10;ubiquitin 11;ubiquitin 7;related to ubiquitin 1;ubiquitin	GTS-RBP	29.5203	29.9117	30.2869	31.6066	31.6881	32.2869	31.8606	29.9063	1.06535	metal ion binding;protein tag;structural constituent of ribosome;ubiquitin protein ligase binding	Ribosomal_S27;ubiquitin	Ribosomal_S27a;Ribosomal_zn-bd;S27a-like_sf;Ubiquitin;Ubiquitin_CS;Ubiquitin_dom;Ubiquitin-like_domsf	+	0.01138
38	AT3G09840.1	P54609	cell division cycle 48;ATPase, AAA-type, CDC48 protein	GTS-RBP	10	10	10	28.4629	29.362	30.1483	29.3244	10	2.93244	ATP binding;ATPase activity;identical protein binding;polyubiquitin modification-dependent protein binding	AAA;CDC48_2;CDC48_N	AAA_ATPase_CDC48;AAA+_ATPase;Asp_de-COase-like_dom_sf;ATPase_AAA_core;ATPase_AAA_CS;CDC4_N-term_subdom;Cdc48_dom2;CDC48_domain_2-like_sf;P-loop_NTPase	+	9.63067e-06
39	AT5G02500.2	F4KCE5	heat shock cognate protein 70-1;heat shock cognate protein 70-1	GTS-RBP	30.0349	29.49	28.673	31.1604	31.8157	31.3033	31.4265	29.3993	1.06895	ATP binding	HSP70	Heat_shock_70_CS;Hsp_70_fam;HSP70_C_sf	+	0.0356821
40	AT1G72370.2	B9DG17	40s ribosomal protein SA;40s ribosomal protein SA	GTS-RBP	30.2535	30.0479	30.0737	31.7613	32.9295	31.4775	32.0561	30.125	1.0641	structural constituent of ribosome	Ribosomal_S2	Ribosomal_S2;Ribosomal_S2_CS;Ribosomal_S2_euk;Ribosomal_S2_euk/arc;Ribosomal_S2_flav_dom_sf	+	0.0437759
41	AT1G48830.2	Q9C514	Ribosomal protein S7e family protein;Ribosomal protein S7e family protein	GTS-RBP	10	10	10	31.3828	32.8176	31.8004	32.0003	10	3.20003	mRNA binding;structural constituent of ribosome	Ribosomal_S7e	Ribosomal_S7e	+	4.08439e-06
42	AT4G34670.1	Q42262	Ribosomal protein S3Ae	GTS-RBP	10	10	10	30.4334	29.94	29.8623	30.0786	10	3.00786	mRNA binding;structural constituent of ribosome	Ribosomal_S3Ae	Ribosomal_S1/3_euk;Ribosomal_S3Ae;Ribosomal_S3Ae_CS	+	3.57105e-07
43	AT4G34110.1	P42731	poly(A) binding protein 2	GTS-RBP	27.9869	30.4823	31.1901	35.8585	36.4365	36.9954	36.4301	29.8864	1.21895	mRNA 3'-UTR binding;mRNA binding;poly(A) binding;poly(U) RNA binding;RNA binding;translation initiation factor activity	PABP;RRM_1	Hud_Sxl_RNA;Nucleotide-bd_a/b_plait_sf;PABP_1234;PABP_HYD;PABP-dom;RBD_domain_sf;RRM_dom;RRM_dom_euk	+	0.0112208
44	AT2G31610.1	Q9SIP7	Ribosomal protein S3 family protein	GTS-RBP	29.6022	28.9595	31.5435	34.3303	34.1828	34.1529	34.222	30.0351	1.1394	damaged DNA binding;DNA-(apurinic or apyrimidinic site) endonuclease activity;mRNA binding;oxidized purine DNA binding;oxidized purine nucleobase lesion DNA N-glycosylase activity;structural constituent of ribosome	KH_2;Ribosomal_S3_C	KH_dom_type_2;KH_dom-like_a/b;KH_sf_prok-type;Ribosomal_S3_C;Ribosomal_S3_C_sf;Ribosomal_S3_euk/arc	+	0.0203861
45	AT1G20880.3	F4HUQ5	RNA-binding (RRM/RBD/RNP motifs) family protein;RNA-binding (RRM/RBD/RNP motifs) family protein;RNA-binding (RRM/RBD/RNP motifs) family protein	GTS-RBP	10	10	10	29.1214	29.1015	28.6424	28.9551	10	2.89551	mRNA binding	RRM_1	Nucleotide-bd_a/b_plait_sf;RBD_domain_sf;RRM_dom	+	2.76979e-07
46	AT2G32000.1	F4ISQ7	DNA topoisomerase, type IA, core;DNA topoisomerase, type IA, core	GTS-RBP	10	10	10	28.2759	29.94	31.1483	29.7881	10	2.97881	DNA binding;DNA topoisomerase activity;DNA topoisomerase type I activity;metal ion binding;mRNA binding	Topoisom_bac;Toprim	Topo_IA;Topo_IA_2;Topo_IA_AS;Topo_IA_cen;Topo_IA_cen_sub1;Topo_IA_cen_sub2;Topo_IA_cen_sub3;Topo_IA_core_domain;Topo_IA_DNA-bd_dom;TOPRIM_domain;TOPRIM_TopoIII	+	6.93642e-05
47	AT3G15260.2	Q9LDA7	Protein phosphatase 2C family protein;Protein phosphatase 2C family protein	GTS-RBP	10	10	10	27.3153	27.5826	27.611	27.503	10	2.7503	magnesium-dependent protein serine/threonine phosphatase activity;metal ion binding;protein serine/threonine phosphatase activity	PP2C	PP2C;PPM-type_dom_sf;PPM-type_phosphatase_dom	+	8.44907e-08
48	AT5G62190.1	Q39189	DEAD box RNA helicase (PRH75)	GTS-RBP	10	10	10	28.019	27.726	26.8142	27.5197	10	2.75197	ATP binding;DEAD/H-box RNA helicase binding;helicase activity;RNA binding	DEAD;GUCT;Helicase_C	DEAD/DEAH_box_helicase_dom;GUCT;Helicase_ATP-bd;Helicase_C;P-loop_NTPase;RBD_domain_sf;RNA_helicase_DEAD_Q_motif;RNA-helicase_DEAD-box_CS	+	5.14121e-06
49	AT1G11650.2	Q9SAB3	RNA-binding (RRM/RBD/RNP motifs) family protein;RNA-binding (RRM/RBD/RNP motifs) family protein	GTS-RBP	30.8974	30.4032	32.4134	34.8375	34.7702	36.0733	35.227	31.238	1.1277	mRNA binding;poly(A) binding;RNA binding	RRM_1	Nucleotide-bd_a/b_plait_sf;RBD_domain_sf;RRM_dom	+	0.0202266
50	AT1G65090.1	F4I9U2	nucleolin;nucleolin;nucleolin	GTS-RBP	10	10	10	29.2467	29.3828	29.0839	29.2378	10	2.92378				+	5.44238e-08
51	AT4G20850.1	F4JVN6	tripeptidyl peptidase ii	GTS-RBP	10	10	10	27.7453	28.7549	29.6389	28.7131	10	2.87131	aminopeptidase activity;serine-type endopeptidase activity;tripeptidyl-peptidase activity	Peptidase_S8;TPPII	Peptidase_S8/S53_dom;Peptidase_S8/S53_dom_sf;Peptidase_S8_His-AS;Peptidase_S8_Ser-AS;Peptidase_S8_subtilisin-rel;Peptidase_S8A_TPPII;TPP_II_domain	+	1.67361e-05
52	AT5G61780.1	Q9FLT0	TUDOR-SN protein 2	GTS-RBP	10	10	10	34.2408	34.3828	34.9634	34.529	10	3.4529	mRNA binding;nuclease activity;RNA binding	SNase;TUDOR	Silence_cplx_Nase-comp_TudorSN;SNase_OB-fold_sf;Staphylococal_nuclease_OB-fold;Tudor	+	3.65441e-07
53	AT5G35530.1	Q9FJA6	Ribosomal protein S3 family protein	GTS-RBP	10	10	10	29.6848	28.4473	29.003	29.045	10	2.9045	damaged DNA binding;DNA-(apurinic or apyrimidinic site) endonuclease activity;oxidized purine DNA binding;oxidized purine nucleobase lesion DNA N-glycosylase activity;RNA binding;structural constituent of ribosome	KH_2;Ribosomal_S3_C	KH_dom_type_2;KH_dom-like_a/b;KH_sf_prok-type;Ribosomal_S3_C;Ribosomal_S3_C_sf;Ribosomal_S3_euk/arc	+	3.71176e-06
54	AT3G12580.1	Q9LHA8	heat shock protein 70	GTS-RBP	10	10	10	27.3992	28.1361	27.0505	27.5286	10	2.75286	ATP binding;ATPase activity;ATPase activity, coupled;heat shock protein binding;misfolded protein binding;protein binding involved in protein folding;ubiquitin protein ligase binding;unfolded protein binding	HSP70	Heat_shock_70_CS;Hsp_70_fam;HSP70_C_sf;HSP70_peptide-bd_sf	+	3.39508e-06
55	AT4G09800.1	P34788	S18 ribosomal protein;Ribosomal protein S13/S18 family;Ribosomal protein S13/S18 family	GTS-RBP	10	10	10	32.0895	32.2952	31.5664	31.9837	10	3.19837	mRNA binding;rRNA binding;structural constituent of ribosome	Ribosomal_S13	30s_Rbsml_prot_S13_C;Ribosomal_S13;Ribosomal_S13_CS;Ribosomal_S13-like_H2TH	+	4.69371e-07
56	AT4G26650.2	F4JV21	RNA-binding (RRM/RBD/RNP motifs) family protein;RNA-binding (RRM/RBD/RNP motifs) family protein	GTS-RBP	10	10	10	29.7818	29.5555	30.4727	29.9366	10	2.99366	RNA binding	RRM_1	DAZAP1_RRM2;Nucleotide-bd_a/b_plait_sf;RBD_domain_sf;RRM_dom	+	1.35296e-06
57	AT5G62300.2	P49200	Ribosomal protein S10p/S20e family protein;Ribosomal protein S10p/S20e family protein;Ribosomal protein S10p/S20e family protein	GTS-RBP	10	10	10	31.8004	31.9224	31.0673	31.5967	10	3.15967	mRNA binding;structural constituent of ribosome	Ribosomal_S10	Ribosomal_S10;Ribosomal_S10_CS;Ribosomal_S10_dom;Ribosomal_S10_dom_sf;Ribosomal_S10_euk/arc	+	9.53654e-07
58	AT3G07810.1	F4JFN7	RNA-binding (RRM/RBD/RNP motifs) family protein;RNA-binding (RRM/RBD/RNP motifs) family protein	GTS-RBP	10	10	10	30.8682	31.0217	30.995	30.9616	10	3.09616	mRNA binding;RNA binding	RRM_1	DAZAP1_RRM2;Nucleotide-bd_a/b_plait_sf;RBD_domain_sf;RRM_dom	+	2.01831e-08
59	AT3G25150.1	F4J8X6	Nuclear transport factor 2 (NTF2) family protein with RNA binding (RRM-RBD-RNP motifs) domain;Nuclear transport factor 2 (NTF2) family protein with RNA binding (RRM-RBD-RNP motifs) domain	GTS-RBP	10	10	10	30.2759	30.7211	30.2422	30.413	10	3.0413	mRNA binding	NTF2;RRM_1	NTF2;NTF2-like_dom_sf;Nuclear_transport_factor_2_euk;Nucleotide-bd_a/b_plait_sf;Ras_GTPase_bind_prot;RBD_domain_sf;RRM_dom	+	2.23922e-07
60	AT3G05060.1	Q9MAB3	NOP56-like pre RNA processing ribonucleoprotein	GTS-RBP	10	10	10	30.2193	29.9259	29.5573	29.9008	10	2.99008	snoRNA binding	Nop;NOP5NT	Helix_hairpin_bin_sf;Nop_dom;Nop_dom_sf;NOP5_N;NOSIC	+	4.43436e-07
61	AT2G34480.1	P51418	Ribosomal protein L18ae/LX family protein;Ribosomal protein L18ae/LX family protein	GTS-RBP	10	10	10	28.5052	29.8294	29.5389	29.2912	10	2.92912	mRNA binding;structural constituent of ribosome	Ribosomal_L18A	50S_L18Ae/Ribosomal_L18a/L20;Ribosomal_L18a//L18Ae/LX;Ribosomal_L18a/L20_eukaryotes	+	5.2021e-06
62	AT5G30510.1	Q93VC7	ribosomal protein S1	GTS-RBP	10	10	10	30.4532	31.1115	30.4032	30.656	10	3.0656	mRNA binding;structural constituent of ribosome	S1	NA-bd_OB-fold;S1_dom;S1_domain	+	6.41816e-07
63	AT2G01250.1	A8MRH4	Ribosomal protein L30/L7 family protein;Ribosomal protein L30/L7 family protein	GTS-RBP	10	10	10	30.2535	30.2869	30.7292	30.4232	10	3.04232		Ribosomal_L30;Ribosomal_L30_N	L30_ferredoxin-like_sf;Ribosomal_L30_CS;Ribosomal_L30_ferredoxin-like;Ribosomal_L30_N;Ribosomal_L7/L30;Ribosomal_L7_euk_arc	+	2.23922e-07
64	AT1G14710.2	F4HWB0	hydroxyproline-rich glycoprotein family protein;hydroxyproline-rich glycoprotein family protein	GTS-RBP	10	10	10	31.2077	32.4532	31.8645	31.8418	10	3.18418	mRNA binding		AlkB-like_sf	+	2.37444e-06
65	AT1G56110.1	Q9SGT7	homolog of nucleolar protein NOP56	GTS-RBP	10	10	10	30.5296	29.2869	29.6831	29.8332	10	2.98332	snoRNA binding	Nop;NOP5NT	Helix_hairpin_bin_sf;Nop_dom;Nop_dom_sf;NOP5_N;NOSIC	+	3.51759e-06
66	AT1G33470.3	Q67YS0	RNA-binding (RRM/RBD/RNP motifs) family protein;RNA-binding (RRM/RBD/RNP motifs) family protein;RNA-binding (RRM/RBD/RNP motifs) family protein	GTS-RBP	10	10	10	26.9088	27.2535	26.8858	27.016	10	2.7016	mRNA binding	RRM_1	Nucleotide-bd_a/b_plait_sf;RBD_domain_sf;RRM_dom	+	1.85037e-07
67	AT2G27530.2	P59230	Ribosomal protein L1p/L10e family;Ribosomal protein L1p/L10e family	GTS-RBP	10	10	10	28.2445	29.0479	28.976	28.7561	10	2.87561	RNA binding;structural constituent of ribosome	Ribosomal_L1	Ribosomal_L1;Ribosomal_L1/biogenesis;Ribosomal_L1_3-a/b-sand;Ribosomal_L1_CS;Ribosomal_L1-like	+	1.31517e-06
68	AT3G02560.3	Q9M885	Ribosomal protein S7e family protein;Ribosomal protein S7e family protein;Ribosomal protein S7e family protein	GTS-RBP	10	10	10	32.1177	32.0349	32.7771	32.3099	10	3.23099	mRNA binding;structural constituent of ribosome	Ribosomal_S7e	Ribosomal_S7e	+	5.49019e-07
69	AT4G31700.1	A8MS03	ribosomal protein S6;ribosomal protein S6	GTS-RBP	10	10	10	31.6798	31.6022	30.6372	31.3064	10	3.13064	structural constituent of ribosome	Ribosomal_S6e	Ribosomal_S6e	+	2.12872e-06
70	AT1G48920.1	Q9FVQ1	nucleolin like 1	GTS-RBP	10	10	10	30.2308	30.0084	29.1065	29.7819	10	2.97819	DNA binding;mRNA binding;rRNA binding	RRM_1	NUCL_RRM1;NUCL_RRM2;Nucleotide-bd_a/b_plait_sf;RBD_domain_sf;RRM_dom	+	2.86249e-06
71	AT4G10610.2	F4JME0	CTC-interacting domain 12;CTC-interacting domain 12	GTS-RBP	10	10	10	32.463	32.6735	32.4334	32.5233	10	3.25233	RNA binding	PAM2;RRM_1	Ataxin-2_C;CID8_like_RRM1;CID8_like_RRM2;Nucleotide-bd_a/b_plait_sf;RBD_domain_sf;RRM_dom	+	3.09379e-08
72	AT5G27120.1	O04658	NOP56-like pre RNA processing ribonucleoprotein	GTS-RBP	10	10	10	28.0609	27.141	27.7389	27.6469	10	2.76469	snoRNA binding	Nop;NOP5NT	Helix_hairpin_bin_sf;Nop_dom;Nop_dom_sf;NOP5_N;NOSIC	+	1.91529e-06
73	AT1G13730.2	Q9LMX6	Nuclear transport factor 2 (NTF2) family protein with RNA binding (RRM-RBD-RNP motifs) domain;Nuclear transport factor 2 (NTF2) family protein with RNA binding (RRM-RBD-RNP motifs) domain	GTS-RBP	10	10	10	31.2479	30.8385	31.1483	31.0782	10	3.10782	mRNA binding	NTF2;RRM_1	NTF2;NTF2-like_dom_sf;Nuclear_transport_factor_2_euk;Nucleotide-bd_a/b_plait_sf;Ras_GTPase_bind_prot;RBD_domain_sf;RRM_dom	+	1.08903e-07
74	AT4G29060.1	F4JMU5	elongation factor Ts family protein;elongation factor Ts family protein	GTS-RBP	10	10	10	30.5844	31.1361	31.0479	30.9228	10	3.09228	translation elongation factor activity	EF_TS;S1	EF-Ts_dimer_sf;NA-bd_OB-fold;S1_dom;S1_domain;Transl_elong_EFTs/EF1B;Transl_elong_EFTs/EF1B_dimer;Transl_elong_Ts_CS;UBA-like_sf	+	2.73922e-07
75	AT2G46780.2	Q501B0	RNA-binding (RRM/RBD/RNP motifs) family protein;RNA-binding (RRM/RBD/RNP motifs) family protein	GTS-RBP	10	10	10	27.3828	28.1984	27.5389	27.7067	10	2.77067	mRNA binding;RNA binding	RRM_1	Nucleotide-bd_a/b_plait_sf;RBD_domain_sf;RRM_dom	+	1.41989e-06
76	AT4G38710.1	Q9SZP8	glycine-rich protein;glycine-rich protein	GTS-RBP	10	10	10	29.6128	28.2625	28.3196	28.7316	10	2.87316	mRNA binding;protein homodimerization activity;translation initiation factor activity	eIF-4B	EIF-4B_pln	+	7.69959e-06
77	AT5G60980.4	Q9FME2	Nuclear transport factor 2 (NTF2) family protein with RNA binding (RRM-RBD-RNP motifs) domain;Nuclear transport factor 2 (NTF2) family protein with RNA binding (RRM-RBD-RNP motifs) domain;Nuclear transport factor 2 (NTF2) family protein with RNA bindi	GTS-RBP	10	10	10	32.2675	32.0349	31.6881	31.9968	10	3.19968	mRNA binding	NTF2;RRM_1	NTF2;NTF2-like_dom_sf;Nuclear_transport_factor_2_euk;Nucleotide-bd_a/b_plait_sf;Ras_GTPase_bind_prot;RBD_domain_sf;RRM_dom	+	2.28024e-07
78	AT3G07660.1	Q0WUY5	flocculation protein (DUF1296)	GTS-RBP	10	10	10	29.0479	28.9316	29.0634	29.0143	10	2.90143	mRNA binding;unfolded protein binding	DUF1296	GIP1;UBA-like_sf	+	2.01831e-08
79	AT3G56860.9	Q9LES2	UBP1-associated protein 2A;UBP1-associated protein 2A;UBP1-associated protein 2A;UBP1-associated protein 2A;UBP1-associated protein 2A;UBP1-associated protein 2A;UBP1-associated protein 2A;UBP1-associated protein 2A;UBP1-associated protein	GTS-RBP	10	10	10	28.7927	29.1771	28.8234	28.931	10	2.8931	AU-rich element binding;mRNA binding	RRM_1	Nucleotide-bd_a/b_plait_sf;RBD_domain_sf;RRM_dom	+	1.55406e-07
80	AT5G39850.1	Q9FLF0	Ribosomal protein S4	GTS-RBP	10	10	10	31.1361	31.0084	30.0217	30.7221	10	3.07221	rRNA binding;structural constituent of ribosome	Ribosomal_S4;S4	Ribosomal_S4/S9;Ribosomal_S4/S9_euk/arc;Ribosomal_S4/S9_N;Ribosomal_S4_CS;S4_RNA-bd;S4_RNA-bd_sf	+	2.65403e-06
81	AT2G27020.1	O23715	20S proteasome alpha subunit G1;20S proteasome alpha subunit G1	GTS-RBP	10	10	10	26.8142	26.9977	26.7895	26.8671	10	2.68671	endopeptidase activity;threonine-type endopeptidase activity	Proteasome;Proteasome_A_N	Ntn_hydrolases_N;Proteasome_alpha3_plant;Proteasome_alpha-type;Proteasome_asu_N;Proteasome_sua/b	+	3.81497e-08
82	AT2G03640.5	F4IT98	Nuclear transport factor 2 (NTF2) family protein with RNA binding (RRM-RBD-RNP motifs) domain;Nuclear transport factor 2 (NTF2) family protein with RNA binding (RRM-RBD-RNP motifs) domain;Nuclear transport factor 2 (NTF2) family protein with RNA bindi	GTS-RBP	10	10	10	30.2308	29.94	30.1115	30.0941	10	3.00941	mRNA binding	NTF2;RRM_1	NTF2;NTF2-like_dom_sf;Nuclear_transport_factor_2_euk;Nucleotide-bd_a/b_plait_sf;Ras_GTPase_bind_prot;RBD_domain_sf;RRM_dom	+	4.82761e-08
83	AT3G52660.3	Q9LXJ8	RNA-binding (RRM/RBD/RNP motifs) family protein;RNA-binding (RRM/RBD/RNP motifs) family protein;RNA-binding (RRM/RBD/RNP motifs) family protein	GTS-RBP	10	10	10	30.2979	30.0737	30.4532	30.2749	10	3.02749	mRNA binding;RNA binding	RRM_1	Nucleotide-bd_a/b_plait_sf;RBD_domain_sf;RRM_dom;RRM_dom_euk	+	8.44907e-08
84	AT4G14300.2	Q8W034	RNA-binding (RRM/RBD/RNP motifs) family protein;RNA-binding (RRM/RBD/RNP motifs) family protein	GTS-RBP	10	10	10	29.9814	29.4314	29.341	29.5846	10	2.95846	mRNA binding;RNA binding	RRM_1	Nucleotide-bd_a/b_plait_sf;RBD_domain_sf;RRM_dom	+	5.22125e-07
85	AT2G41840.1	P49688	Ribosomal protein S5 family protein	GTS-RBP	10	10	10	31.3724	31.8119	31.2647	31.483	10	3.1483	mRNA binding;structural constituent of ribosome	Ribosomal_S5;Ribosomal_S5_C	Ribosomal_S5;Ribosomal_S5_C;Ribosomal_S5_D2-typ_fold;Ribosomal_S5_D2-typ_fold_subgr;Ribosomal_S5_euk/arc;Ribosomal_S5_N;Ribosomal_S5_N_CS	+	2.38081e-07
86	AT1G69250.1	F4I0L1	Nuclear transport factor 2 (NTF2) family protein with RNA binding (RRM-RBD-RNP motifs) domain;Nuclear transport factor 2 (NTF2) family protein with RNA binding (RRM-RBD-RNP motifs) domain	GTS-RBP	10	10	10	31.3463	31.0283	31.0673	31.1473	10	3.11473	nucleic acid binding	NTF2	NTF2;NTF2-like_dom_sf;Nuclear_transport_factor_2_euk;Nucleotide-bd_a/b_plait_sf;Ras_GTPase_bind_prot;RBD_domain_sf	+	6.06556e-08
87	AT3G53870.1	Q9M339	Ribosomal protein S3 family protein	GTS-RBP	10	10	10	30.2193	30.4334	30.5296	30.3941	10	3.03941	damaged DNA binding;DNA-(apurinic or apyrimidinic site) endonuclease activity;mRNA binding;oxidized purine DNA binding;oxidized purine nucleobase lesion DNA N-glycosylase activity;structural constituent of ribosome	KH_2;Ribosomal_S3_C	KH_dom_type_2;KH_dom-like_a/b;KH_sf_prok-type;Ribosomal_S3_C;Ribosomal_S3_C_sf;Ribosomal_S3_euk/arc	+	5.44238e-08
88	AT3G13060.2	F4JB30	evolutionarily conserved C-terminal region 5;evolutionarily conserved C-terminal region 5;evolutionarily conserved C-terminal region 5;evolutionarily conserved C-terminal region 5;evolutionarily conserved C-terminal region 5;evolutionarily conse	GTS-RBP	10	10	10	31.0084	31.6329	30.7613	31.1342	10	3.11342	RNA binding	YTH	YTH_domain	+	9.41774e-07
89	AT1G20220.1	Q944A2	Alba DNA/RNA-binding protein	GTS-RBP	10	10	10	31.1115	31.3672	31.0217	31.1668	10	3.11668	mRNA binding	Alba	Alba-like_dom_sf;DNA/RNA-bd_Alba-like	+	6.34073e-08
90	AT1G76010.2	Q93VA8	Alba DNA/RNA-binding protein;Alba DNA/RNA-binding protein	GTS-RBP	10	10	10	32.5933	32.6713	32.4007	32.5551	10	3.25551	mRNA binding	Alba	Alba-like_dom_sf;DNA/RNA-bd_Alba-like	+	3.13005e-08
91	AT5G21160.1	F4K703	LA RNA-binding protein;LA RNA-binding protein;LA RNA-binding protein	GTS-RBP	10	10	10	30.0217	30.6285	30.7533	30.4679	10	3.04679	RNA binding	La	DM15;La_HTH;WH_DNA-bd_sf;WH-like_DNA-bd_sf	+	6.41816e-07
92	AT2G23350.1	O22173	poly(A) binding protein 4	GTS-RBP	29.8081	31.6285	30.196	36.3568	36.8399	36.7047	36.6338	30.5442	1.19937	mRNA 3'-UTR binding;mRNA binding;poly(A) binding;poly(U) RNA binding;RNA binding	PABP;RRM_1	Nucleotide-bd_a/b_plait_sf;PABP_1234;PABP_HYD;PABP-dom;RBD_domain_sf;RRM_dom;RRM_dom_euk	+	0.00161359
93	AT5G40490.1	Q9FM47	RNA-binding (RRM/RBD/RNP motifs) family protein;RNA-binding (RRM/RBD/RNP motifs) family protein	GTS-RBP	10	10	10	29.7849	29.0057	29.1189	29.3032	10	2.93032	mRNA 3'-UTR binding;mRNA binding;pre-mRNA intronic binding	RRM_1	Nucleotide-bd_a/b_plait_sf;RBD_domain_sf;RRM_dom	+	1.00796e-06
94	AT3G02830.2	Q8GXX7	zinc finger protein 1;zinc finger protein 1	GTS-RBP	10	10	10	29.3494	29.4688	29.141	29.3197	10	2.93197	DNA binding;metal ion binding;mRNA 5'-UTR binding;mRNA binding;nuclease activity;phytochrome binding	zf-CCCH	Znf_CCCH;Znf_CCCH_sf	+	6.3896e-08
95	AT1G17370.1	B3H4Q3	oligouridylate binding protein 1B;oligouridylate binding protein 1B	GTS-RBP	10	10	10	32.4823	33.1798	32.8847	32.8489	10	3.28489	RNA binding	RRM_1	Nucleotide-bd_a/b_plait_sf;RBD_domain_sf;RRM_dom	+	3.56298e-07
96	AT4G00830.6	Q9ASP6	RNA-binding (RRM/RBD/RNP motifs) family protein;RNA-binding (RRM/RBD/RNP motifs) family protein;RNA-binding (RRM/RBD/RNP motifs) family protein;RNA-binding (RRM/RBD/RNP motifs) family protein;RNA-binding (RRM/RBD/RNP motifs) family protein;RNA-b	GTS-RBP	10	10	10	29.8294	30.4629	29.995	30.0958	10	3.00958	chromatin binding;mRNA binding;sequence-specific DNA binding	RRM_1	Nucleotide-bd_a/b_plait_sf;RBD_domain_sf;RRM_dom;RRM_dom_euk	+	4.29688e-07
97	AT5G04430.1	Q9LZ82	binding to TOMV RNA 1L (long form);binding to TOMV RNA 1L (long form)	GTS-RBP	10	10	10	32.1052	32.9933	31.8157	32.3048	10	3.23048	mRNA binding	KH_1	KH_dom;KH_dom_type_1;KH_dom_type_1_sf	+	2.14924e-06
98	AT1G48410.1	O04379	Stabilizer of iron transporter SufD / Polynucleotidyl transferase;Stabilizer of iron transporter SufD / Polynucleotidyl transferase;Stabilizer of iron transporter SufD / Polynucleotidyl transferase	GTS-RBP	10	10	10	30.3828	30.8309	31.1177	30.7771	10	3.07771	endoribonuclease activity;metal ion binding;miRNA binding;mRNA binding	ArgoL1;ArgoL2;ArgoMid;ArgoN;Gly-rich_Ago1;PAZ;Piwi	ArgoL1;ArgoL2;Argonaut_Gly-rich;Argonaute_Mid_dom;Argonaute_N;PAZ_dom;PAZ_dom_sf;Piwi;RNaseH_sf;RNaseH-like_sf	+	5.22125e-07
99	AT1G43190.3	A8MR27	polypyrimidine tract-binding protein 3;polypyrimidine tract-binding protein 3;polypyrimidine tract-binding protein 3	GTS-RBP	10	10	10	29.8959	30.196	29.537	29.8763	10	2.98763	RNA binding	RRM_1;RRM_8	Nucleotide-bd_a/b_plait_sf;PTBP1_RRM;PTBPH3_RRM2;PTBPH3_RRM3;RBD_domain_sf;RRM_dom	+	4.43436e-07
100	AT3G11400.1	F4J6A1	eukaryotic translation initiation factor 3G1;eukaryotic translation initiation factor 3G1	GTS-RBP	10	10	10	30.2647	30.4919	30.4134	30.39	10	3.039	mRNA binding;translation initiation factor activity	eIF3g;RRM_1	eIF3_g;eIF3g_N;eIF3G_RRM;Nucleotide-bd_a/b_plait_sf;RBD_domain_sf;RRM_dom	+	3.09379e-08
101	AT5G26742.2	F4K180	DEAD box RNA helicase (RH3);DEAD box RNA helicase (RH3);DEAD box RNA helicase (RH3)	GTS-RBP	10	10	10	29.5969	31.0737	29.8339	30.1682	10	3.01682	ATP binding;helicase activity;RNA binding;zinc ion binding	DEAD;GUCT;Helicase_C;zf-CCHC	DEAD/DEAH_box_helicase_dom;GUCT;Helicase_ATP-bd;Helicase_C;P-loop_NTPase;Znf_CCHC;Znf_CCHC_sf	+	7.00479e-06
102	AT5G63260.1	F4K9A6	Zinc finger C-x8-C-x5-C-x3-H type family protein;Zinc finger C-x8-C-x5-C-x3-H type family protein	GTS-RBP	10	10	10	29.3745	29.2535	29.1604	29.2628	10	2.92628	metal ion binding;mRNA binding	zf-CCCH	Znf_CCCH;Znf_CCCH_sf	+	3.09379e-08
103	AT5G04280.1	Q8RWN5	RNA-binding (RRM/RBD/RNP motifs) family protein with retrovirus zinc finger-like domain;RNA-binding (RRM/RBD/RNP motifs) family protein with retrovirus zinc finger-like domain;RNA-binding (RRM/RBD/RNP motifs) family protein with retrovirus zinc finger	GTS-RBP	10	10	10	27.8974	27.5536	27.0505	27.5005	10	2.75005	chromatin binding;chromatin DNA binding;mRNA binding;nucleic acid binding;RNA binding;zinc ion binding	RRM_1;zf-CCHC	Nucleotide-bd_a/b_plait_sf;RBD_domain_sf;RRM_dom;Znf_CCHC;Znf_CCHC_sf	+	1.41603e-06
104	AT2G29200.2	Q9ZW07	pumilio 1;pumilio 1	GTS-RBP	10	10	10	28.9203	29.391	30.3515	29.5543	10	2.95543	mRNA binding	NABP;PUF	ARM-like;ARM-type_fold;NABP;PUM-HD;Pumilio_RNA-bd;Pumilio_RNA-bd_rpt	+	5.80718e-06
105	AT5G19350.2	Q8VXZ9	RNA-binding (RRM/RBD/RNP motifs) family protein;RNA-binding (RRM/RBD/RNP motifs) family protein	GTS-RBP	10	10	10	28.3196	29.5222	29.9117	29.2512	10	2.92512	mRNA binding;poly(A) binding	RRM_1	Nucleotide-bd_a/b_plait_sf;RBD_domain_sf;RRM_dom	+	9.36658e-06
106	AT2G29140.2	Q9ZW02	pumilio 3;pumilio 3	GTS-RBP	10	10	10	31.2924	31.5481	31.8974	31.5793	10	3.15793	mRNA binding	NABP;PUF	ARM-like;ARM-type_fold;NABP;PUM-HD;Pumilio_RNA-bd;Pumilio_RNA-bd_rpt	+	2.73922e-07
107	AT4G27500.1	O23144	proton pump interactor 1;proton pump interactor 1	GTS-RBP	10	10	10	31.6629	31.6242	31.6066	31.6312	10	3.16312	mRNA binding		PPI	+	8.10312e-10
108	AT2G47850.3	A8MR17	Zinc finger C-x8-C-x5-C-x3-H type family protein;Zinc finger C-x8-C-x5-C-x3-H type family protein;Zinc finger C-x8-C-x5-C-x3-H type family protein;Zinc finger C-x8-C-x5-C-x3-H type family protein	GTS-RBP	10	10	10	30.6372	31.5527	31.3515	31.1805	10	3.11805	metal ion binding	zf-CCCH	Znf_CCCH;Znf_CCCH_sf	+	1.1465e-06
109	AT3G20250.1	Q9LJX4	pumilio 5;pumilio 5;pumilio 5	GTS-RBP	10	10	10	31.8534	32.6022	33.0832	32.513	10	3.2513	mRNA binding;single-stranded RNA binding	PUF	ARM-like;ARM-type_fold;PUM-HD;Pumilio_RNA-bd;Pumilio_RNA-bd_rpt	+	2.14924e-06
110	AT4G25880.2	Q9C5E7	pumilio 6;pumilio 6;pumilio 6;pumilio 6;pumilio 6;pumilio 6	GTS-RBP	10	10	10	28.3578	29.94	30.2647	29.5209	10	2.95209	mRNA binding	PUF	ARM-like;ARM-type_fold;PUM-HD;Pumilio_RNA-bd;Pumilio_RNA-bd_rpt	+	1.88046e-05
111	AT4G11420.1	Q9LD55	eukaryotic translation initiation factor 3A	GTS-RBP	10	10	10	28.9203	30.2308	30.341	29.8307	10	2.98307	mRNA binding;translation initiation factor activity	PCI	EIF3A;PCI_dom	+	7.22632e-06
112	AT3G56150.2	O49160	eukaryotic translation initiation factor 3C;eukaryotic translation initiation factor 3C	GTS-RBP	10	10	10	29.6848	30.7047	31.3515	30.5803	10	3.05803	mRNA binding;translation initiation factor activity;translation initiation factor binding	eIF-3c_N;PCI	EIF3C;EIF3C_N_dom;PCI_dom;WH_DNA-bd_sf;WH-like_DNA-bd_sf	+	7.69959e-06
113	AT1G47490.1	Q9SX79	RNA-binding protein 47C;RNA-binding protein 47C	Candidate RBP	10	29.1115	30.196	35.9417	35.2084	35.5267	35.559	23.1025	1.53918	mRNA binding;poly(A) binding	RRM_1	Nucleotide-bd_a/b_plait_sf;RBD_domain_sf;RRM_dom		0.169352
114	AT4G27000.1	Q93W34	RNA-binding (RRM/RBD/RNP motifs) family protein	Candidate RBP	10	10	29.6964	33.8974	33.8516	34.2965	34.0151	16.5655	2.05338	mRNA binding;poly(A) binding	RRM_1	Nucleotide-bd_a/b_plait_sf;RBD_domain_sf;RRM_dom		0.156317
115	AT5G16130.1	Q8LD03	Ribosomal protein S7e family protein	Candidate RBP	10	10	30.9117	33.8328	34.3892	34.1975	34.1398	16.9706	2.01171	mRNA binding;structural constituent of ribosome	Ribosomal_S7e	Ribosomal_S7e		0.156317
116	AT1G49600.1	F4I3B3	RNA-binding protein 47A;RNA-binding protein 47A;RNA-binding protein 47A	Candidate RBP	10	28.5898	10	33.9933	33.4943	34.7751	34.0876	16.1966	2.10461	mRNA binding;poly(A) binding	RRM_1	Nucleotide-bd_a/b_plait_sf;RBD_domain_sf;RRM_dom		0.138331
117	AT3G19130.1	Q0WW84	RNA-binding protein 47B	Candidate RBP	10	28.2123	29.8081	34.3892	34.0911	34.2619	34.2474	22.6735	1.51046	mRNA binding;poly(A) binding	RRM_1	Nucleotide-bd_a/b_plait_sf;RBD_domain_sf;RRM_dom		0.182037
118	AT3G14100.1	Q9LJH8	RNA-binding (RRM/RBD/RNP motifs) family protein	Candidate RBP	10	10	28.1604	33.7047	33.9933	33.8608	33.8529	16.0535	2.10876	mRNA binding	RRM_1	Nucleotide-bd_a/b_plait_sf;RBD_domain_sf;RRM_dom		0.133936
119	AT5G54900.1	Q9FPJ8	RNA-binding protein 45A	Candidate RBP	10	28.1984	30.099	33.5527	32.1084	33.5062	33.0557	22.7658	1.45199	mRNA binding;poly(A) binding	RRM_1	Nucleotide-bd_a/b_plait_sf;RBD_domain_sf;RRM_dom		0.230123
120	AT4G36700.1	F4JQG6	RmlC-like cupins superfamily protein	Candidate RBP	32.1392	31.1901	32.6839	33.9242	33.4943	33.9063	33.7749	32.0044	1.05532	nutrient reservoir activity	Cupin_1	Cupin_1;RmlC_Cupin_sf;RmlC-like_jellyroll		0.0600992
121	AT1G49760.2	Q9FXA2	poly(A) binding protein 8;poly(A) binding protein 8	Candidate RBP	10	27.5754	29.6544	35.3135	35.697	35.6469	35.5525	22.4099	1.58646	mRNA 3'-UTR binding;mRNA binding;poly(A) binding;poly(U) RNA binding;RNA binding	PABP;RRM_1	Nucleotide-bd_a/b_plait_sf;PABP_1234;PABP_HYD;PABP-dom;RBD_domain_sf;RRM_dom;RRM_dom_euk		0.156317
122	AT5G50700.1	P0DKC6	hydroxysteroid dehydrogenase 1;hydroxysteroid dehydrogenase 1	Candidate RBP	31.3828	31.08	31.8974	31.8497	32.4234	32.2897	32.1876	31.4534	1.02334	11-beta-hydroxysteroid dehydrogenase (NADP+) activity	adh_short	NAD(P)-bd_dom_sf;Sc_DH/Rdtase_CS;SDR_fam		0.156317
123	AT4G36020.3	O65639	cold shock domain protein 1;cold shock domain protein 1;cold shock domain protein 1	Candidate RBP	10	27.8019	30.7533	33.3568	32.4823	32.7731	32.8707	22.8518	1.43843	double-stranded DNA binding;mRNA binding;RNA binding;single-stranded DNA binding;zinc ion binding	CSD;zf-CCHC	Cold-shock_CS;CSD;CSP_DNA-bd;NA-bd_OB-fold;Znf_CCHC;Znf_CCHC_sf		0.243884
124	AT4G38680.1	Q41188	glycine rich protein 2	Candidate RBP	10	30.3515	31.1842	33.2478	32.6923	32.3776	32.7726	23.8453	1.37439	double-stranded DNA binding;mRNA binding;nucleic acid binding;single-stranded DNA binding;zinc ion binding	CSD;zf-CCHC	Cold-shock_CS;CSD;CSP_DNA-bd;NA-bd_OB-fold;Znf_CCHC;Znf_CCHC_sf		0.313858
125	AT5G40420.1	Q39165	oleosin 2	Candidate RBP	29.94	31.015	30.5933	29.6629	31.7533	30.2647	30.5603	30.5161	1.00145	mRNA binding	Oleosin	Oleosin		0.964828
126	AT1G54870.1	Q9FZ42	NAD(P)-binding Rossmann-fold superfamily protein;NAD(P)-binding Rossmann-fold superfamily protein	Candidate RBP	31.5014	31.015	31.2365	31.2365	31.5618	31.781	31.5264	31.251	1.00881	alcohol dehydrogenase (NADP+) activity		NAD(P)-bd_dom_sf;Sc_DH/Rdtase_CS;SDR_fam		0.310117
127	AT1G47500.1	Q9SX80	RNA-binding protein 47C;RNA-binding protein 47C	Candidate RBP	10	10	30.2422	33.2619	32.2924	32.0895	32.548	16.7474	1.94346	mRNA binding;poly(A) binding	RRM_1	Nucleotide-bd_a/b_plait_sf;RBD_domain_sf;RRM_dom		0.156317
128	AT2G37270.2	Q9ZUT9	ribosomal protein 5B;ribosomal protein 5B	Candidate RBP	10	28.7031	30.7129	32.7653	33.4458	32.3515	32.8542	23.1387	1.41988	mRNA binding;rRNA binding;structural constituent of ribosome	Ribosomal_S7	Ribosomal_S5/S7;Ribosomal_S5/S7_euk/arc;Ribosomal_S7_CS;Ribosomal_S7_dom;Ribosomal_S7_dom_sf		0.261667
129	AT5G15200.1	B3H7J6	Ribosomal protein S4;Ribosomal protein S4	Candidate RBP	10	10	28.3662	33.2178	33.3033	32.6132	33.0448	16.1221	2.04966	rRNA binding;structural constituent of ribosome	Ribosomal_S4;S4	Ribosomal_S4/S9;Ribosomal_S4/S9_euk/arc;Ribosomal_S4/S9_N;Ribosomal_S4_CS;S4_RNA-bd		0.154956
130	AT2G33410.1	O22791	RNA-binding (RRM/RBD/RNP motifs) family protein	Candidate RBP	10	10	32.1177	32.7849	32.4507	32.555	32.5969	17.3726	1.87634	mRNA binding;RNA binding	RRM_1	Nucleotide-bd_a/b_plait_sf;RBD_domain_sf;RRM_dom		0.156317
131	AT1G54080.1	F4HV67	oligouridylate-binding protein 1A;oligouridylate-binding protein 1A	Candidate RBP	10	10	30.2308	31.5709	32.2924	33.1513	32.3382	16.7436	1.93138	mRNA binding	RRM_1	Nucleotide-bd_a/b_plait_sf;RBD_domain_sf;RRM_dom		0.156317
132	AT4G03110.1	Q8LFS6	RNA-binding protein-defense related 1;RNA-binding protein-defense related 1;RNA-binding protein-defense related 1	Candidate RBP	10	10	27.4473	32.7292	33.0673	32.9242	32.9069	15.8158	2.08064	mRNA binding;RNA binding	RRM_1	Hud_Sxl_RNA;Nucleotide-bd_a/b_plait_sf;RBD_domain_sf;RRM_dom		0.133936
133	AT1G05510.1	Q9ZVY7	naphthalene 1,2-dioxygenase subunit alpha (DUF1264)	Candidate RBP	29.7227	29.4174	29.1459	30.0349	30.4032	30.4334	30.2905	29.4287	1.02929		DUF1264	OBAP-like		0.0500942
134	AT2G21060.1	Q38896	glycine-rich protein 2B	Candidate RBP	10	10	31.3303	32.7474	32.0832	30.5203	31.7836	17.1101	1.85759	DNA binding;mRNA binding;zinc ion binding	CSD;zf-CCHC	Cold-shock_CS;CSD;CSP_DNA-bd;NA-bd_OB-fold;Znf_CCHC;Znf_CCHC_sf		0.156317
135	AT2G21660.1	F4IHK9	cold, circadian rhythm, and rna binding 2;cold, circadian rhythm, and rna binding 2	Candidate RBP	10	10	30.362	33.1724	32.8347	32.2731	32.76	16.7873	1.95147	RNA binding	RRM_1	Nucleotide-bd_a/b_plait_sf;RBD_domain_sf;RRM_dom		0.156317
136	AT3G04840.1	Q9CAV0	Ribosomal protein S3Ae	Candidate RBP	27.3992	10	27.0914	32.8571	32.6044	33.5641	33.0086	21.4969	1.53551	mRNA binding;structural constituent of ribosome	Ribosomal_S3Ae	Ribosomal_S1/3_euk;Ribosomal_S3Ae;Ribosomal_S3Ae_CS		0.156317
137	AT2G17870.1	Q94C69	cold shock domain protein 3	Candidate RBP	10	10	29.0839	31.6923	32.0447	31.2647	31.6672	16.3613	1.9355	DNA binding;mRNA binding;zinc ion binding	CSD;zf-CCHC	Cold-shock_CS;CSD;CSP_DNA-bd;NA-bd_OB-fold;Znf_CCHC;Znf_CCHC_sf		0.156317
138	AT5G60390.3	Q8GTY0	GTP binding Elongation factor Tu family protein;GTP binding Elongation factor Tu family protein;GTP binding Elongation factor Tu family protein;GTP binding Elongation factor Tu family protein;GTP binding Elongation factor Tu family protein;GTP b	Candidate RBP	31.1664	31.3568	32.2731	32.7965	33.7849	33.1115	33.231	31.5988	1.05165	GTP binding;GTPase activity;translation elongation factor activity	GTP_EFTU;GTP_EFTU_D2;GTP_EFTU_D3	EFTu-like_2;G_TR_CS;P-loop_NTPase;TF_GTP-bd_dom;Transl_B-barrel_sf;Transl_elong_EF1A/Init_IF2_C;Transl_elong_EF1A_euk/arc;Transl_elong_EFTu/EF1A_C		0.0725722
139	AT1G59359.1	Q93VB8	Ribosomal protein S5 family protein;Ribosomal protein S5 family protein;Ribosomal protein S5 family protein;Ribosomal protein S5 family protein	Candidate RBP	10	10	28.6527	32.6022	32.2591	31.6242	32.1618	16.2176	1.98315	mRNA binding;structural constituent of ribosome	Ribosomal_S5;Ribosomal_S5_C	Ribosomal_S5;Ribosomal_S5_C;Ribosomal_S5_D2-typ_fold;Ribosomal_S5_D2-typ_fold_subgr;Ribosomal_S5_euk/arc;Ribosomal_S5_N;Ribosomal_S5_N_CS		0.156317
140	AT5G07350.1	Q8VZG7	TUDOR-SN protein 1;TUDOR-SN protein 1	Candidate RBP	10	29.3807	10	32.5911	32.9117	33.7751	33.0926	16.4602	2.01046	mRNA binding;nuclease activity;RNA binding	SNase;TUDOR	Silence_cplx_Nase-comp_TudorSN;SNase_OB-fold_sf;Staphylococal_nuclease_OB-fold;Tudor		0.156317
141	AT1G54860.1	Q9ZVL0	Glycoprotein membrane precursor GPI-anchored	Candidate RBP	10	10	10	10	30.2979	30.1604	23.4861	10	2.34861					0.156317
142	AT3G27660.2	Q42431	oleosin 4;oleosin 4	Candidate RBP	27.6595	27.8385	28.4862	28.3324	29.0634	28.3282	28.5747	27.9947	1.02072		Oleosin	Oleosin		0.216797
143	AT4G26740.1	O81270	seed gene 1	Candidate RBP	27.0609	27.3828	27.509	27.6663	28.7771	27.019	27.8208	27.3175	1.01842	calcium ion binding;heme oxygenase (decyclizing) activity;linoleic acid epoxygenase activity;monooxygenase activity;plant seed peroxidase activity	Caleosin	Caleosin-related		0.439488
144	AT5G45690.1	Q941A4	histone acetyltransferase (DUF1264)	Candidate RBP	29.249	28.632	30.0609	29.5933	29.2736	30.846	29.9043	29.3139	1.02014		DUF1264	OBAP-like		0.446768
145	AT1G33140.1	P49209	Ribosomal protein L6 family;Ribosomal protein L6 family	Candidate RBP	27.8445	28.7129	30.2077	29.6355	30.2869	29.9677	29.9634	28.9217	1.03602	rRNA binding;structural constituent of ribosome	Ribosomal_L6	Ribosomal_L6;Ribosomal_L6_a/b-dom;Ribosomal_L6_a/b-dom_sf;Ribosomal_L6_CS2		0.264752
146	AT2G44120.1	F4IT48	Ribosomal protein L30/L7 family protein;Ribosomal protein L30/L7 family protein	Candidate RBP	27.3324	10	10	31.393	32.4134	31.1724	31.6596	15.7775	2.00663	mRNA binding;structural constituent of ribosome	Ribosomal_L30;Ribosomal_L30_N	L30_ferredoxin-like_sf;Ribosomal_L30_central_dom_arc;Ribosomal_L30_CS;Ribosomal_L30_ferredoxin-like;Ribosomal_L30_N;Ribosomal_L7/L30;Ribosomal_L7_euk;Ribosomal_L7_euk_arc		0.155971
147	AT4G39260.1	F4JVB9	cold, circadian rhythm, and RNA binding 1;cold, circadian rhythm, and RNA binding 1;cold, circadian rhythm, and RNA binding 1;cold, circadian rhythm, and RNA binding 1	Candidate RBP	10	28.6898	28.976	31.7494	31.4083	31.1783	31.4453	22.5553	1.39415	RNA binding	RRM_1	Nucleotide-bd_a/b_plait_sf;RBD_domain_sf;RRM_dom		0.276093
148	AT1G48130.1	O04005	1-cysteine peroxiredoxin 1	Candidate RBP	30.0084	30.0864	27.8564	29.8157	29.7162	29.7565	29.7628	29.3171	1.01521	peroxidase activity;thioredoxin peroxidase activity	1-cysPrx_C;AhpC-TSA	AhpC/TSA;Peroxiredoxin_AhpC-typ;Peroxiredoxin_C;Thioredoxin_domain;Thioredoxin-like_sf		0.599789
149	AT5G50250.1	Q9FGS0	chloroplast RNA-binding protein 31B	Candidate RBP	10	30.1483	31.5933	30.2193	28.5203	29.4765	29.4054	23.9139	1.22964	mRNA binding;poly(U) RNA binding;RNA binding	RRM_1	Nucleotide-bd_a/b_plait_sf;RBD_domain_sf;RRM_dom		0.514262
150	AT1G62290.5	Q8VYL3	Saposin-like aspartyl protease family protein;Saposin-like aspartyl protease family protein;Saposin-like aspartyl protease family protein;Saposin-like aspartyl protease family protein;Saposin-like aspartyl protease family protein;Saposin-like as	Candidate RBP	30.0217	10	30.1239	29.726	29.9677	29.7973	29.8303	23.3818	1.27579	aspartic-type endopeptidase activity	Asp;SapB_1;SapB_2	Aspartic_peptidase_A1;Aspartic_peptidase_AS;PEPTIDASE_A1;Peptidase_aspartic_dom_sf;Phytepsin;SapB_1;SapB_2;SaposinB_dom;Saposin-like		0.433324
151	AT3G13920.1	A8MRZ7	eukaryotic translation initiation factor 4A1;eukaryotic translation initiation factor 4A1;eukaryotic translation initiation factor 4A1;eukaryotic translation initiation factor 4A1;eukaryotic translation initiation factor 4A1;DEA(D/H)-box RNA hel	Candidate RBP	27.0401	29.0479	29.0479	30.7849	31.94	31.8497	31.5249	28.3786	1.11087	ATP binding;helicase activity;translation initiation factor activity	DEAD;Helicase_C	DEAD/DEAH_box_helicase_dom;Helicase_ATP-bd;Helicase_C;P-loop_NTPase;RNA_helicase_DEAD_Q_motif;RNA-helicase_DEAD-box_CS		0.0500698
152	AT4G25740.1	F4JTD3	RNA binding Plectin/S10 domain-containing protein;RNA binding Plectin/S10 domain-containing protein;RNA binding Plectin/S10 domain-containing protein	Candidate RBP	10	10	10	10	30.393	29.7629	23.3853	10	2.33853		S10_plectin	Rps10;S10_plectin_N;WH-like_DNA-bd_sf		0.156317
153	AT3G09200.1	A8MQR4	Ribosomal protein L10 family protein;Ribosomal protein L10 family protein;Ribosomal protein L10 family protein;Ribosomal protein L10 family protein	Candidate RBP	30.6544	29.8974	29.604	30.2193	30.6198	31.3828	30.7406	30.0519	1.02292			L10E_eukaryotes		0.257563
154	AT3G55440.1	P48491	triosephosphate isomerase	Candidate RBP	29.5426	29.5315	29.0375	29.5333	29.9677	29.389	29.63	29.3705	1.00884	copper ion binding;triose-phosphate isomerase activity	TIM	Aldolase_TIM;TIM_sf;TrioseP_Isoase_bac/euk;Triosephosphate_isomerase;Triosephosphate_isomerase_AS		0.387863
155	AT3G52930.1	Q9LF98	Aldolase superfamily protein	Candidate RBP	30.9746	30.7047	29.7389	30.7453	31.5389	31.3982	31.2275	30.4727	1.02477	copper ion binding;fructose-bisphosphate aldolase activity	Glycolytic	Aldolase_I_AS;Aldolase_TIM;FBA_I		0.210542
156	AT3G25520.3	F4J912	ribosomal protein L5;ribosomal protein L5;ribosomal protein L5	Candidate RBP	10	10	30.3196	31.5435	31.4334	31.393	31.4567	16.7732	1.87541	5S rRNA binding;structural constituent of ribosome	Ribosomal_L18_c;Ribosomal_L5e	Rbsml_L5_euk/L18_arc;Rbsml_L5e/L18P_C		0.156317
157	AT3G21720.1	P28297	isocitrate lyase	Candidate RBP	30.8534	29.5682	29.4532	31.3033	32.3542	32.9626	32.2067	29.9583	1.07505	isocitrate lyase activity;metal ion binding	ICL	ICL/PEPM;Isocitrate_lyase;Isocitrate_lyase_ph_CS;Pyrv/PenolPyrv_Kinase-like_dom;Pyrv_Kinase-like_dom_sf		0.0886069
158	AT3G62870.1	Q9LZH9	Ribosomal protein L7Ae/L30e/S12e/Gadd45 family protein	Candidate RBP	27.6865	10	10	31.1239	30.6372	30.4823	30.7478	15.8955	1.93437	RNA binding;structural constituent of ribosome	Ribosomal_L7Ae	L30e-like;Ribosomal_L7A/L8;Ribosomal_L7A/L8_sf;Ribosomal_L7Ae/L30e/S12e/Gad45;Ribosomal_L7Ae/L8/Nhp2;Ribosomal_L7Ae_CS		0.156317
159	AT2G33845.1	Q8RYC3	Nucleic acid-binding, OB-fold-like protein	Candidate RBP	10	10	10	29.651	10	29.6831	23.1114	10	2.31114	mRNA binding		NA-bd_OB-fold		0.156317
160	AT1G11840.4	O65398	glyoxalase I homolog;glyoxalase I homolog;glyoxalase I homolog;glyoxalase I homolog;glyoxalase I homolog;glyoxalase I homolog	Candidate RBP	29.5754	10	29.0243	28.8829	29.391	29.7708	29.3482	22.8666	1.28345	dioxygenase activity;lactoylglutathione lyase activity;metal ion binding	Glyoxalase	Glyas_Bleomycin-R_OHBP_Dase;Glyas_Fos-R_dOase_dom;Glyoxalase_1;Glyoxalase_1_CS;VOC		0.416216
161	AT2G25970.1	O82762	KH domain-containing protein	Candidate RBP	10	26.3031	10	30.4532	31.3356	31.901	31.2299	15.4344	2.0234	mRNA binding	KH_1	KH_dom;KH_dom_type_1;KH_dom_type_1_sf		0.13723
162	AT3G05260.1	Q9MA93	NAD(P)-binding Rossmann-fold superfamily protein	Candidate RBP	28.1652	10	27.6595	28.019	27.8799	28.509	28.136	21.9416	1.28231	oxidoreductase activity		NAD(P)-bd_dom_sf;Sc_DH/Rdtase_CS;SDR_fam		0.403144
163	AT4G27140.1	P15457	seed storage albumin 1	Candidate RBP	28.7162	28.9146	29.2193	29.9259	28.4032	29.6268	29.3187	28.95	1.01273	nutrient reservoir activity	Tryp_alpha_amyl	Bifun_inhib/LTP/seed_sf;Bifunc_inhib/LTP/seed_store;Napin		0.525305
164	AT1G18080.1	O24456	Transducin/WD40 repeat-like superfamily protein	Candidate RBP	28.4746	27.1312	27.9203	29.6629	30.0864	31.3463	30.3652	27.842	1.09062	enzyme binding;MAP-kinase scaffold activity;protein kinase C binding;protein-containing complex scaffold activity;ribosome binding;structural constituent of ribosome	WD40	G-protein_beta_WD-40_rep;WD40/YVTN_repeat-like_dom_sf;WD40_repeat;WD40_repeat_CS;WD40_repeat_dom;WD40_repeat_dom_sf		0.0561302
165	AT1G03457.1	F4I0X0	RNA-binding (RRM/RBD/RNP motifs) family protein;RNA-binding (RRM/RBD/RNP motifs) family protein	Candidate RBP	10	10	10	10	29.788	29.4976	23.0952	10	2.30952	mRNA binding	RRM_1	Hud_Sxl_RNA;Nucleotide-bd_a/b_plait_sf;RBD_domain_sf;RRM_dom		0.156317
166	AT5G55190.1	Q8H156	RAN GTPase 3;RAS-related GTP-binding nuclear protein 2;RAS-related nuclear protein-1	Candidate RBP	28.0864	28.8887	29.6163	29.1263	29.8519	29.57	29.5161	28.8638	1.0226	GTP binding;GTPase activity	Ras	P-loop_NTPase;Ran_GTPase;Small_GTPase;Small_GTP-bd_dom		0.301933
167	AT5G20290.1	Q93VG5	Ribosomal protein S8e family protein	Candidate RBP	27.9372	28.4154	29.6389	30.8004	30.4134	29.1015	30.1051	28.6638	1.05028	mRNA binding;structural constituent of ribosome	Ribosomal_S8e	Ribosomal_S8e;Ribosomal_S8e/biogenesis_NSA2;Ribosomal_S8e_CS		0.156317
168	AT3G16640.1	P31265	translationally controlled tumor protein	Candidate RBP	29.4571	30.1361	10	28.5754	28.8203	28.0084	28.468	23.1977	1.22719	calcium ion binding;microtubule binding;protein domain specific binding	TCTP	Mss4/transl-control_tumour;Mss4-like_sf;TCTP;Translation_control_tumour_CS;Translational_control_tumour_p		0.509032
169	AT3G56350.1	Q9LYK8	Iron/manganese superoxide dismutase family protein	Candidate RBP	28.9896	29.3001	10	28.0864	28.9146	28.611	28.5373	22.7632	1.25366	metal ion binding;superoxide dismutase activity	Sod_Fe_C;Sod_Fe_N	Mn/Fe_SOD;Mn/Fe_SOD_BS;Mn/Fe_SOD_C;Mn/Fe_SOD_N;Mn/Fe_SOD_N_sf;SOD_C_sf		0.459741
170	AT5G45775.1	P42794	Ribosomal L5P family protein;Ribosomal L5P family protein;ribosomal protein L16B;Ribosomal L5P family protein;ribosomal protein large subunit 16A	Candidate RBP	10	28.6898	10	10	30.2647	26.8858	22.3835	16.2299	1.37915	mRNA binding;rRNA binding;structural constituent of ribosome	Ribosomal_L5;Ribosomal_L5_C	Ribosomal_L5;Ribosomal_L5_C;Ribosomal_L5_CS;Ribosomal_L5_dom_sf;Ribosomal_L5_N		0.551591
171	AT3G01570.1	Q9SS98	Oleosin family protein	Candidate RBP	10	10	27.8019	10	28.6998	28.5203	22.4067	15.934	1.40622		Oleosin	MetI-like;Oleosin		0.525305
172	AT1G11910.1	O65390	aspartic proteinase A1;aspartic proteinase A1	Candidate RBP	29.1747	10	10	28.1795	27.524	28.7988	28.1675	16.3916	1.71841	aspartic-type endopeptidase activity;endopeptidase activity	Asp;SapB_1;SapB_2	Aspartic_peptidase_A1;Aspartic_peptidase_AS;PEPTIDASE_A1;Peptidase_aspartic_dom_sf;Phytepsin;SapB_1;SapB_2;SaposinB_dom;Saposin-like		0.179485
173	ATCG00490.1	O03042	ribulose-bisphosphate carboxylases;ribulose-bisphosphate carboxylases	Candidate RBP	31.0084	30.933	29.4881	30.995	31.5573	32.0349	31.529	30.4765	1.03454	magnesium ion binding;monooxygenase activity;ribulose-bisphosphate carboxylase activity	RuBisCO_large;RuBisCO_large_N	RuBisCO;RuBisCo_large_chain_AS;RuBisCO_lsu_C;RuBisCO_lsu_C_sf;RuBisCO_lsu_fd_N;RuBisCO_lsu_N_sf;RuBisCO_lsuI		0.182081
174	AT1G53240.1	Q9ZP06	Lactate/malate dehydrogenase family protein;Lactate/malate dehydrogenase family protein;Lactate/malate dehydrogenase family protein	Candidate RBP	30.2535	10	10	30.0864	29.8279	30.9188	30.2777	16.7512	1.8075	copper ion binding;L-malate dehydrogenase activity	Ldh_1_C;Ldh_1_N	Lactate/malate_DH_C;Lactate/malate_DH_N;Lactate_DH/Glyco_Ohase_4_C;L-lactate/malate_DH;Malate_DH_AS;Malate_DH_type1;NAD(P)-bd_dom_sf		0.156317
175	AT2G33150.1	Q56WD9	peroxisomal 3-ketoacyl-CoA thiolase 3	Candidate RBP	27.6998	28.8534	30.9677	29.5609	31.0283	31.717	30.7687	29.1736	1.05468	acetyl-CoA C-acyltransferase activity	Thiolase_C;Thiolase_N	Thiolase;Thiolase_acyl_enz_int_AS;Thiolase_AS;Thiolase_C;Thiolase_CS;Thiolase_N;Thiolase-like		0.2842
176	AT1G56070.3	Q9ASR1	Ribosomal protein S5/Elongation factor G/III/V family protein;Ribosomal protein S5/Elongation factor G/III/V family protein;Ribosomal protein S5/Elongation factor G/III/V family protein	Candidate RBP	26.8019	10	10	31.3142	32.0705	32.6	31.9949	15.6006	2.05087	copper ion binding;GTP binding;GTPase activity;mRNA binding;ribosome binding;translation elongation factor activity	EFG_C;EFG_IV;GTP_EFTU;GTP_EFTU_D2	EFG_III/V;EFG_V-like;EFTu-like_2;G_TR_CS;P-loop_NTPase;Ribosomal_S5_D2-typ_fold;Ribosomal_S5_D2-typ_fold_subgr;Small_GTP-bd_dom;TF_GTP-bd_dom;Transl_B-barrel_sf;Transl_elong_EFG/EF2_IV		0.135211
177	AT1G04410.1	P93819	Lactate/malate dehydrogenase family protein	Candidate RBP	30.0084	29.7502	29.5296	29.8667	31.1544	30.94	30.6537	29.7627	1.02994	L-malate dehydrogenase activity	Ldh_1_C;Ldh_1_N	Lactate/malate_DH_C;Lactate/malate_DH_N;Lactate_DH/Glyco_Ohase_4_C;L-lactate/malate_DH;Malate_DH_AS;Malate_DH_NAD-dep_euk;Malate_DH_type2;NAD(P)-bd_dom_sf		0.156317
178	AT5G22880.1	Q9FFC0	histone B2;Histone superfamily protein;Histone superfamily protein;Histone superfamily protein;Histone superfamily protein;Histone superfamily protein;Histone superfamily protein;Histone superfamily protein	Candidate RBP	10	10	10	10	30.4032	27.5536	22.6523	10	2.26523	DNA binding;protein heterodimerization activity	Histone	Histone_H2A/H2B/H3;Histone_H2B;Histone-fold		0.157242
179	AT5G55240.1	Q9FLN9	ARABIDOPSIS THALIANA PEROXYGENASE 2	Candidate RBP	10	10	10	26.417	26.3844	10	20.9338	10	2.09338	calcium ion binding;heme oxygenase (decyclizing) activity;linoleic acid epoxygenase activity;monooxygenase activity;plant seed peroxidase activity	Caleosin	Caleosin-related		0.156317
180	AT4G13940.1	A8MQP1	S-adenosyl-L-homocysteine hydrolase;S-adenosyl-L-homocysteine hydrolase;S-adenosyl-L-homocysteine hydrolase;S-adenosyl-L-homocysteine hydrolase;S-adenosyl-l-homocysteine (SAH) hydrolase 2	Candidate RBP	29.8324	29.5259	29.326	30.099	30.7047	31.5527	30.7855	29.5615	1.04141	adenosylhomocysteinase activity	AdoHcyase;AdoHcyase_NAD	Adenosylhomocysteinase-like;Ado_hCys_hydrolase_NAD-bd;NAD(P)-bd_dom_sf;S-Ado-L-homoCys_hydrolase_CS		0.155971
181	AT4G35090.2	F4JM86	catalase 2;catalase 2;catalase 2	Candidate RBP	30.5481	31.1544	29.2736	30.3828	30.7047	31.2535	30.7803	30.3254	1.015	catalase activity;heme binding;metal ion binding	Catalase;Catalase-rel	Catalase;Catalase_AS;Catalase_clade1/3;Catalase_core;Catalase_core_sf;Catalase_haem_BS;Catalase_immune_responsive;Catalase_sf		0.528358
182	AT5G47010.1	Q9FJR0	RNA helicase, putative	Candidate RBP	27.0084	10	10	32.6132	33.0816	33.2193	32.9714	15.6695	2.10418	ATP binding;ATP-dependent RNA helicase activity;DNA binding;mRNA binding;RNA binding;zinc ion binding	ResIII;UPF1_Zn_bind	Helicase/UvrB_N;Helicase_ATP-bd;P-loop_NTPase;RNA-helicase_UPF1_UPF2-interct		0.12192
183	AT3G07030.3	F4JD88	Alba DNA/RNA-binding protein;Alba DNA/RNA-binding protein;Alba DNA/RNA-binding protein;Alba DNA/RNA-binding protein;Alba DNA/RNA-binding protein	Candidate RBP	10	10	10	10	29.8218	29.2979	23.0399	10	2.30399	mRNA binding	Alba	Alba-like_dom_sf;DNA/RNA-bd_Alba-like		0.156317
184	AT5G07190.2	B9DGU8	seed gene 3;seed gene 3	Candidate RBP	10	10	29.1676	27.9203	27.5969	28.6216	28.0462	16.3892	1.71126		ATS3	Embryo-specific_ATS3;PLAT/LH2_dom_sf		0.182037
185	AT1G18540.1	Q9FZ76	Ribosomal protein L6 family protein	Candidate RBP	10	28.1361	28.1842	29.7927	29.7676	29.4374	29.6659	22.1068	1.34194	RNA binding;structural constituent of ribosome	Ribosomal_L6e;Ribosomal_L6e_N	60S_ribosomal_L6E;Rib_L2_dom2;Ribosomal_L6_N;Translation_prot_SH3-like_sf		0.325188
186	AT3G10610.1	Q9SQZ1	Ribosomal S17 family protein;Ribosomal S17 family protein;Ribosomal S17 family protein;Ribosomal S17 family protein;Ribosomal S17 family protein;Ribosomal S17 family protein;Ribosomal S17 family protein;Ribosomal S17 family protein	Candidate RBP	10	10	10	28.4746	29.7486	10	22.7411	10	2.27411	structural constituent of ribosome	Ribosomal_S17e	Ribosomal_S17e;Ribosomal_S17e_CS;RPS17e-like_sf		0.156317
187	AT3G03950.1	F4J2E9	evolutionarily conserved C-terminal region 1;evolutionarily conserved C-terminal region 1;evolutionarily conserved C-terminal region 1	Candidate RBP	10	10	10	10	29.1239	29.4093	22.8444	10	2.28444	RNA binding	YTH	YTH_domain		0.156317
188	AT5G17920.2	O50008	Cobalamin-independent synthase family protein;Cobalamin-independent synthase family protein;methionine synthase 2;methionine synthase 2;methionine synthase 2	Candidate RBP	28.611	10	10	31.525	32.9865	32.3594	32.2903	16.2037	1.99277	5-methyltetrahydropteroyltriglutamate-homocysteine S-methyltransferase activity;copper ion binding;methionine synthase activity;zinc ion binding	Meth_synt_1;Meth_synt_2	Cbl-indep_Met_Synth_N;Cobalamin-indep_Met_synthase;Met_Synth_C/arc;UROD/MetE-like_sf		0.156317
189	AT5G03860.2	Q9LZC3	malate synthase;malate synthase	Candidate RBP	29.8096	29.6268	28.8653	30.1115	30.7533	31.6586	30.8412	29.4339	1.04781	malate synthase activity	Malate_synthase	Malate_synthA;Malate_synthase;Malate_synthase_CS;Malate_synth-like_sf		0.156317
190	AT3G01280.1	Q9SRH5	voltage dependent anion channel 1	Candidate RBP	27.8324	10	10	27.2891	28.4194	29.3153	28.3413	15.9441	1.77753	porin activity;voltage-gated anion channel activity	Porin_3	Porin_dom_sf;Porin_Euk;Porin_Euk/Tom40		0.156317
191	AT3G08580.2	P31167	ADP/ATP carrier 1;ADP/ATP carrier 1	Candidate RBP	29.5463	28.604	29.3515	30.0349	30.2077	29.461	29.9012	29.1673	1.02516	ATP:ADP antiporter activity;copper ion binding	Mito_carr	Aden_trnslctor;Mit_carrier;Mitochondrial_carrier_protein;Mitochondrial_sb/sol_carrier;Mt_carrier_dom_sf		0.156317
192	AT2G36530.1	P25696	Enolase;Enolase	Candidate RBP	29.0111	28.0505	10	29.7988	30.393	31.1239	30.4386	22.3539	1.36167	copper ion binding;DNA binding;magnesium ion binding;phosphopyruvate hydratase activity	Enolase_C;Enolase_N	Enolase;Enolase_C;Enolase_CS;Enolase_N;Enolase-like_C_sf;Enolase-like_N		0.310117
193	AT1G21750.1	F4HZN9	PDI-like 1-1;PDI-like 1-1	Candidate RBP	31.1361	31.7888	10	30.5109	29.3641	29.341	29.7387	24.3083	1.22339	protein disulfide isomerase activity	Thioredoxin	Disulphide_isomerase;Prot_disulphide_isomerase;Thioredoxin_CS;Thioredoxin_domain;Thioredoxin-like_sf		0.525305
194	AT5G01670.1	F4K9G7	NAD(P)-linked oxidoreductase superfamily protein;NAD(P)-linked oxidoreductase superfamily protein	Candidate RBP	27.9923	10	10	27.4629	28.5718	28.4274	28.1541	15.9974	1.75991	alcohol dehydrogenase (NADP+) activity;alditol:NADP+ 1-oxidoreductase activity;oxidoreductase activity	Aldo_ket_red	Aldo/ket_reductase_CS;Aldo/keto_reductase;NADP_OxRdtase_dom;NADP_OxRdtase_dom_sf		0.156317
195	AT1G79550.2	Q9SAJ4	phosphoglycerate kinase;phosphoglycerate kinase	Candidate RBP	29.1937	28.8623	27.9372	29.4532	29.579	30.5389	29.857	28.6644	1.04161	ADP binding;ATP binding;phosphoglycerate kinase activity;protein kinase activity	PGK	Phosphoglycerate_kinase;Phosphoglycerate_kinase_N;Phosphoglycerate_kinase_sf		0.156317
196	AT1G47540.1	F4HTA0	Scorpion toxin-like knottin superfamily protein;Scorpion toxin-like knottin superfamily protein	Candidate RBP	27.4785	10	10	28.5315	27.8142	28.5826	28.3094	15.8262	1.78878	ion channel inhibitor activity	Toxin_3	Scorpion_toxinL/defensin;Scorpion_toxin-like;Scorpion_toxin-like_sf		0.156317
197	AT1G57720.2	Q9FVT2	Translation elongation factor EF1B, gamma chain;Translation elongation factor EF1B, gamma chain	Candidate RBP	27.5463	27.3494	27.0401	28.2308	30.3724	30.4629	29.6887	27.3119	1.08702	copper ion binding;translation elongation factor activity	EF1G;GST_C;GST_N	EF1B_G_C;EF1B_G_C_sf;Glutathione_S-Trfase;Glutathione_S-Trfase_N;Glutathione-S-Trfase_C_sf;Glutathione-S-Trfase_C-like;GST_C;Thioredoxin-like_sf		0.107001
198	AT3G58450.2	F4J5V2	Adenine nucleotide alpha hydrolases-like superfamily protein;Adenine nucleotide alpha hydrolases-like superfamily protein	Candidate RBP	10	10	10	10	26.632	26.1449	20.9256	10	2.09256	hydrolase activity	Usp	Rossmann-like_a/b/a_fold;Universal_stress_UspA;UspA		0.156317
199	AT3G53040.1	Q9LF88	late embryogenesis abundant protein, putative / LEA protein, putative	Candidate RBP	28.1652	30.1842	28.0711	29.726	30.94	28.0914	29.5858	28.8068	1.02704		LEA_4	LEA_4		0.538013
200	AT5G56030.1	F4K6B6	heat shock protein 81-2;heat shock protein 81-3;heat shock protein 81-2;HEAT SHOCK PROTEIN 81,4	Candidate RBP	30.0479	28.6998	10	30.6285	30.6022	30.2535	30.4948	22.9159	1.33073	ATP binding;mRNA binding;unfolded protein binding	HATPase_c;HSP90	HATPase_C;HATPase_C_sf;Heat_shock_protein_90_CS;HSP90_C;Hsp90_fam;Hsp90_N;Ribosomal_S5_D2-typ_fold		0.350814
201	AT2G18540.1	F4IQK5	RmlC-like cupins superfamily protein;RmlC-like cupins superfamily protein	Candidate RBP	10	10	10	10	29.8294	28.3662	22.7319	10	2.27319	nutrient reservoir activity	Cupin_1	Cupin_1;RmlC_Cupin_sf;RmlC-like_jellyroll		0.156317
202	AT5G15090.2	Q9SMX3	voltage dependent anion channel 3;voltage dependent anion channel 3	Candidate RBP	27.9259	10	10	26.8019	27.2625	28.3828	27.4824	15.9753	1.7203	porin activity;voltage-gated anion channel activity	Porin_3	Porin_dom_sf;Porin_Euk;Porin_Euk/Tom40		0.165736
203	AT5G43960.2	F4K7E0	Nuclear transport factor 2 (NTF2) family protein with RNA binding (RRM-RBD-RNP motifs) domain;Nuclear transport factor 2 (NTF2) family protein with RNA binding (RRM-RBD-RNP motifs) domain	Candidate RBP	10	10	10	10	29.3473	28.9977	22.7817	10	2.27817	RNA binding	NTF2;RRM_1	NTF2;NTF2-like_dom_sf;Nuclear_transport_factor_2_euk;Nucleotide-bd_a/b_plait_sf;Ras_GTPase_bind_prot;RBD_domain_sf;RRM_dom		0.156317
204	AT5G02240.2	Q94EG6	NAD(P)-binding Rossmann-fold superfamily protein;NAD(P)-binding Rossmann-fold superfamily protein	Candidate RBP	29.0965	29.1842	10	28.2847	27.8623	27.8445	27.9972	22.7602	1.23009		NAD_binding_10	NAD(P)-bd_dom;NAD(P)-bd_dom_sf		0.499124
205	AT4G20980.4	P56820	Eukaryotic translation initiation factor 3 subunit 7 (eIF-3);Eukaryotic translation initiation factor 3 subunit 7 (eIF-3);Eukaryotic translation initiation factor 3 subunit 7 (eIF-3);Eukaryotic translation initiation factor 3 subunit 7 (eIF-3)	Candidate RBP	10	10	10	10	29.7227	28.2399	22.6542	10	2.26542	mRNA cap binding;translation initiation factor activity	eIF-3_zeta	eIF3d		0.156317
206	AT5G08690.1	P83484	ATP synthase alpha/beta family protein;ATP synthase alpha/beta family protein;ATP synthase alpha/beta family protein	Candidate RBP	29.3282	29.1676	10	28.6998	29.7244	30.1115	29.5119	22.8319	1.29257	ATP binding;copper ion binding;poly(U) RNA binding;proton-transporting ATP synthase activity, rotational mechanism	ATP-synt_ab;ATP-synt_ab_N;Synthase_beta	AAA+_ATPase;ATP_synth_F1_beta_su;ATP_synth_F1_bsu;ATPase_a/bsu_AS;ATPase_F1/V1/A1_a/bsu_N;ATPase_F1/V1/A1_a/bsu_N_sf;ATPase_F1/V1/A1_a/bsu_nucl-bd;ATPase_F1/V1_b/a_C;P-loop_NTPase		0.403144
207	AT3G23400.1	Q9LW57	Plastid-lipid associated protein PAP / fibrillin family protein;Plastid-lipid associated protein PAP / fibrillin family protein;Plastid-lipid associated protein PAP / fibrillin family protein;Plastid-lipid associated protein PAP / fibrillin family p	Candidate RBP	10	10	10	27.2445	28.7581	10	22.0009	10	2.20009		PAP_fibrillin	PAP;PAP/fibrillin_dom		0.156317
208	AT2G38530.1	Q9S7I3	lipid transfer protein 2	Candidate RBP	10	10	10	10	28.6355	28.9732	22.5362	10	2.25362	lipid binding	Tryp_alpha_amyl	Bifun_inhib/LTP/seed_sf;Bifunc_inhib/LTP/seed_store;Plant_LTP		0.156317
209	AT5G62700.1	Q9ASR0	tubulin beta chain 3;tubulin beta chain 2;tubulin beta 8;tubulin beta 8;tubulin beta-1 chain;beta-6 tubulin	Candidate RBP	28.5682	27.8385	10	28.4823	29.4134	30.4433	29.4463	22.1356	1.33027	GTP binding;GTPase activity;structural constituent of cytoskeleton	Tubulin;Tubulin_C	Beta_tubulin;Beta-tubulin_BS;Tub_FtsZ_C;Tubulin;Tubulin/FtsZ_2-layer-sand-dom;Tubulin/FtsZ_C_sf;Tubulin/FtsZ_GTPase_sf;Tubulin_C;Tubulin_CS;Tubulin_FtsZ_GTPase		0.34062
210	AT5G17310.2	F4KGY8	UDP-glucose pyrophosphorylase 2;UDP-glucose pyrophosphorylase 2;UDP-glucose pyrophosphorylase 2;UDP-glucose pyrophosphorylase 2;UDP-glucose pyrophosphorylase 2;UDP-glucose pyrophosphorylase 2	Candidate RBP	28.7064	10	10	28.066	29.3536	29.1866	28.8687	16.2355	1.77813	UTP:glucose-1-phosphate uridylyltransferase activity	UDPGP	Hanta_nucleocap;Nucleotide-diphossugar_trans;UDPGP_fam;UDPGP_trans		0.156317
211	AT4G09040.2	A8MS54	RNA-binding (RRM/RBD/RNP motifs) family protein;RNA-binding (RRM/RBD/RNP motifs) family protein	Candidate RBP	10	28.5682	28.995	28.7864	28.4785	27.141	28.1353	22.5211	1.24929	RNA binding	RRM_1	Nucleotide-bd_a/b_plait_sf;RBD_domain_sf;RRM_dom		0.462527
212	AT5G11520.1	P46644	aspartate aminotransferase 3	Candidate RBP	10	10	28.189	29.066	29.9814	29.7517	29.5997	16.063	1.84273	L-aspartate:2-oxoglutarate aminotransferase activity;pyridoxal phosphate binding	Aminotran_1_2	Aminotransferase_I/II;Asp_trans;NHTrfase_class1_PyrdxlP-BS;PyrdxlP-dep_Trfase;PyrdxlP-dep_Trfase_dom1;PyrdxlP-dep_Trfase_major		0.156317
213	AT2G42560.1	Q9SIN3	late embryogenesis abundant domain-containing protein / LEA domain-containing protein	Candidate RBP	10	10	10	10	27.4862	26.8019	21.4294	10	2.14294		LEA_4	LEA_4		0.156317
214	AT1G74060.1	Q9C9C6	Ribosomal protein L6 family protein;Ribosomal protein L6 family protein	Candidate RBP	10	10	10	27.6998	10	28.632	22.1106	10	2.21106	mRNA binding;RNA binding;structural constituent of ribosome	Ribosomal_L6e;Ribosomal_L6e_N	60S_ribosomal_L6E;Rib_L2_dom2;Ribosomal_L6_N;Translation_prot_SH3-like_sf		0.156317
215	AT1G14320.1	Q93VT9	Ribosomal protein L16p/L10e family protein;Ribosomal protein L16p/L10e family protein;Ribosomal protein L16p/L10e family protein;Ribosomal protein L16p/L10e family protein;Ribosomal protein L16p/L10e family protein	Candidate RBP	10	10	10	27.8682	29.3324	10	22.4002	10	2.24002	mRNA binding;structural constituent of ribosome	Ribosomal_L16	Ribosomal_L10e;Ribosomal_L10e/L16;Ribosomal_L10e/L16_sf;Ribosomal_L10e_CS		0.156317
216	AT2G18510.1	Q9ZU66	RNA-binding (RRM/RBD/RNP motifs) family protein	Candidate RBP	10	10	10	27.7389	28.1747	10	21.9712	10	2.19712	mRNA binding;RNA binding	RRM_1	Nucleotide-bd_a/b_plait_sf;RBD_domain_sf;RRM_dom;SF3B4_RRM1;SF3B4_RRM2		0.156317
217	AT4G37870.1	Q9T074	phosphoenolpyruvate carboxykinase 1	Candidate RBP	27.1507	26.4073	10	29.9259	30.2193	30.0737	30.073	21.186	1.41947	ATP binding;phosphoenolpyruvate carboxykinase (ATP) activity	PEPCK_ATP	PEP_carboxykinase_ATP;PEP_carboxykinase_C;PEP_carboxykinase_N;PEPCK_ATP_CS		0.233263
218	AT1G70770.2	Q9S791	transmembrane protein (Protein of unknown function DUF2359, transmembrane);transmembrane protein (Protein of unknown function DUF2359, transmembrane)	Candidate RBP	10	10	10	10	30.1361	29.1747	23.1036	10	2.31036	mRNA binding	TMEM214	TMEM214		0.156317
219	AT4G31300.3	F4JRY2	N-terminal nucleophile aminohydrolases (Ntn hydrolases) superfamily protein;N-terminal nucleophile aminohydrolases (Ntn hydrolases) superfamily protein;N-terminal nucleophile aminohydrolases (Ntn hydrolases) superfamily protein	Candidate RBP	10	10	10	10	26.9977	26.9203	21.306	10	2.1306	peptidase activity;threonine-type endopeptidase activity	Proteasome	Ntn_hydrolases_N;Pept_T1A_subB;Proteasome_bsu_CS;Proteasome_sua/b;Proteasome_suB-type		0.156317
220	AT4G24280.1	Q9STW6	chloroplast heat shock protein 70-1	Candidate RBP	28.9344	10	10	29.4433	29.837	29.6931	29.6578	16.3115	1.81822	ATP binding;ATPase activity;ATPase activity, coupled;heat shock protein binding;misfolded protein binding;protein binding involved in protein folding;unfolded protein binding	HSP70	Chaperone_DnaK;Heat_shock_70_CS;Hsp_70_fam;HSP70_C_sf;HSP70_peptide-bd_sf		0.156317
221	AT5G27640.3	F4K4D5	translation initiation factor 3B1;translation initiation factor 3B1;translation initiation factor 3B1;eukaryotic translation initiation factor 3B-2	Candidate RBP	10	10	10	10	29.0243	29.2736	22.766	10	2.2766	translation initiation factor activity;translation initiation factor binding	eIF2A	EIF3B;eIF3B_RRM;Nucleotide-bd_a/b_plait_sf;TIF_beta_prop-like;WD40/YVTN_repeat-like_dom_sf		0.156317
222	AT5G65360.1	P59226	Histone superfamily protein;Histone superfamily protein;Histone superfamily protein;Histone superfamily protein;Histone superfamily protein;Histone superfamily protein;Histone superfamily protein;Histone superfamily protein;Histone superfa	Candidate RBP	10	10	10	27.8504	28.2847	10	22.045	10	2.2045	nucleosomal DNA binding;protein heterodimerization activity	Histone	Histone_H2A/H2B/H3;Histone_H3/CENP-A;Histone-fold		0.156317
223	AT5G59970.2	P59259	Histone superfamily protein;Histone superfamily protein;Histone superfamily protein;Histone superfamily protein;Histone superfamily protein;Histone superfamily protein;histone H4;Histone superfamily protein;Histone superfamily protein;Hi	Candidate RBP	10	10	10	28.2535	28.3023	10	22.1853	10	2.21853	DNA binding;protein heterodimerization activity	CENP-T_C	CENP-T/H4_C;Histone_H4;Histone_H4_CS;Histone-fold		0.156317
224	AT2G36460.1	B3H6D7	Aldolase superfamily protein;Aldolase superfamily protein;Aldolase superfamily protein	Candidate RBP	10	10	10	10	28.267	28.2077	22.1582	10	2.21582	fructose-bisphosphate aldolase activity	Glycolytic	Aldolase_I_AS;Aldolase_TIM;FBA_I		0.156317
225	AT2G28000.1	P21238	chaperonin-60alpha	Candidate RBP	30.0217	29.0914	10	28.7357	28.7676	29.1288	28.8774	23.0377	1.25348	ATP binding;unfolded protein binding	Cpn60_TCP1	Chaperonin_Cpn60_CS;Chaprnin_Cpn60;Cpn60/TCP-1;GroEL-like_apical_dom_sf;GROEL-like_equatorial_sf;TCP-1-like_intermed_sf		0.462527
226	AT1G24360.1	P33207	NAD(P)-binding Rossmann-fold superfamily protein	Candidate RBP	10	10	10	10	26.8623	26.9869	21.2831	10	2.12831	3-oxoacyl-[acyl-carrier-protein] reductase (NADPH) activity;3-oxo-glutaryl-[acp] methyl ester reductase activity;3-oxo-pimeloyl-[acp] methyl ester reductase activity;copper ion binding;NAD binding		3oxo_ACP_reduc;NAD(P)-bd_dom_sf;Sc_DH/Rdtase_CS;SDR_fam		0.156317
227	AT5G63400.1	F4KAP2	adenylate kinase 1	Candidate RBP	28.9732	28.877	10	27.8324	27.8682	27.5463	27.749	22.6167	1.22692	adenylate kinase activity;ATP binding	ADK_lid	Adenyl_kin_sub;Adenylat/UMP-CMP_kin;Adenylat_kinase_CS;Adenylate_kinase_lid-dom;P-loop_NTPase		0.501694
228	AT5G38480.3	P42644	general regulatory factor 3;general regulatory factor 3;general regulatory factor 3	Candidate RBP	10	29.2216	10	27.3992	27.7708	25.9847	27.0515	16.4072	1.64876	ATP binding;protein domain specific binding	37694	14-3-3;14-3-3_CS;14-3-3_dom_sf;14-3-3_domain		0.216797
229	AT2G05710.1	Q9SIB9	aconitase 3	Candidate RBP	28.7389	26.673	10	29.9117	30.4532	31.1604	30.5084	21.804	1.39921	4 iron, 4 sulfur cluster binding;aconitate hydratase activity;ATP binding;copper ion binding	Aconitase;Aconitase_C	Acnase/IPM_dHydase_lsu_aba_1/3;Acoase/IPM_deHydtase_lsu_aba;Aconitase/3IPM_dehydase_swvl;Aconitase/IRP2;Aconitase_4Fe-4S_BS;Aconitase_4Fe-4S_dom;AconitaseA/IPMdHydase_ssu_swvl		0.262963
230	AT1G76460.1	F4I2E4	RNA-binding (RRM/RBD/RNP motifs) family protein	Candidate RBP	10	10	10	26.8741	26.3595	10	21.0779	10	2.10779	mRNA binding	RRM_1	Nucleotide-bd_a/b_plait_sf;RBD_domain_sf;RRM_dom		0.156317
231	AT5G28060.1	Q8LC83	Ribosomal protein S24e family protein	Candidate RBP	10	10	10	27.9088	27.6251	10	21.8446	10	2.18446	structural constituent of ribosome	Ribosomal_S24e	Ribosomal_L23/L15e_core_dom_sf;Ribosomal_S24e;Ribosomal_S24e_CS		0.156317
232	AT3G51800.3	Q96327	metallopeptidase M24 family protein;metallopeptidase M24 family protein;metallopeptidase M24 family protein	Candidate RBP	10	10	10	10	27.8623	28.2123	22.0249	10	2.20249	RNA binding	Peptidase_M24	Creatinase/aminopeptidase-like;PA2G4;Pept_M24;Pept_M24_MAP;WH_DNA-bd_sf;WH-like_DNA-bd_sf		0.156317
233	AT5G13420.1	Q9LYR4	Aldolase-type TIM barrel family protein	Candidate RBP	10	10	10	10	28.0557	28.2399	22.0985	10	2.20985	sedoheptulose-7-phosphate:D-glyceraldehyde-3-phosphate glyceronetransferase activity	TAL_FSA	Aldolase_TIM;TAL/FSA;Transaldolase_2;Transaldolase_AS		0.156317
234	AT1G26630.2	Q93VP3	Eukaryotic translation initiation factor 5A-1 (eIF-5A 1) protein;Eukaryotic translation initiation factor 5A-1 (eIF-5A 1) protein	Candidate RBP	10	10	10	26.8623	26.965	10	21.2758	10	2.12758	ribosome binding;translation elongation factor activity;translation initiation factor activity	eIF-5a	IF5A-like;NA-bd_OB-fold;Rib_L2_dom2;Trans_elong_IF5A_hypusine_site;Transl_elong_IF5A_C;Translation_prot_SH3-like_sf		0.156317
235	AT3G17390.1	Q9LUT2	S-adenosylmethionine synthetase family protein	Candidate RBP	28.2077	27.4707	10	27.9814	28.7581	29.2625	28.6673	21.8928	1.30944	ATP binding;metal ion binding;methionine adenosyltransferase activity;mRNA binding	S-AdoMet_synt_C;S-AdoMet_synt_M;S-AdoMet_synt_N	ADOMET_SYNTHASE_CS;S-AdoMet_synt_C;S-AdoMet_synt_central;S-AdoMet_synt_N;S-AdoMet_synthetase;S-AdoMet_synthetase_sfam		0.364361
236	AT5G14780.3	Q9S7E4	formate dehydrogenase;formate dehydrogenase;formate dehydrogenase	Candidate RBP	10	10	10	10	27.611	26.6458	21.419	10	2.1419	formate dehydrogenase (NAD+) activity;NAD binding;oxidoreductase activity, acting on the CH-OH group of donors, NAD or NADP as acceptor	2-Hacid_dh;2-Hacid_dh_C	D-isomer_2_OHA_DH_cat_dom;D-isomer_DH_CS;D-isomer_DH_CS1;D-isomer_DH_NAD-bd;FDH_NAD-dep;NAD(P)-bd_dom_sf		0.156317
237	AT3G21215.3	Q9ASW4	RNA-binding (RRM/RBD/RNP motifs) family protein;RNA-binding (RRM/RBD/RNP motifs) family protein;RNA-binding (RRM/RBD/RNP motifs) family protein;RNA-binding (RRM/RBD/RNP motifs) family protein	Candidate RBP	10	10	10	10	26.8974	26.3187	21.072	10	2.1072	mRNA binding;snRNA stem-loop binding	RRM_1	Nucleotide-bd_a/b_plait_sf;RBD_domain_sf;RRM_dom		0.156317
238	AT3G48990.1	Q9SMT7	AMP-dependent synthetase and ligase family protein	Candidate RBP	26.9203	10	10	27.391	28.5573	28.8415	28.2632	15.6401	1.8071	ATP binding;oxalate-CoA ligase activity	AMP-binding;AMP-binding_C	AMP-bd_C;AMP-binding_CS;AMP-dep_Synth/Lig		0.156317
239	AT4G02940.1	Q9ZT92	oxidoreductase, 2OG-Fe(II) oxygenase family protein	Candidate RBP	10	10	10	10	29.4093	28.4668	22.6254	10	2.26254	demethylase activity;dioxygenase activity;metal ion binding;mRNA binding;RNA N6-methyladenosine dioxygenase activity		AlkB-like_sf		0.156317
240	AT5G40770.1	O04331	prohibitin 3;prohibitin 4;prohibitin 4	Candidate RBP	27.2891	27.3828	10	26.8019	27.8799	27.3239	27.3353	21.5573	1.26803	protein-containing complex binding	Band_7	Band_7;Band_7/SPFH_dom_sf;Prohibitin		0.418838
241	AT2G43970.1	O80567	RNA-binding protein;RNA-binding protein	Candidate RBP	10	10	10	10	28.7549	27.2262	21.9937	10	2.19937	mRNA binding	La	La_HTH;La_like_plant_RRM;Lupus_La;Nucleotide-bd_a/b_plait_sf;RBD_domain_sf;WH_DNA-bd_sf;WH-like_DNA-bd_sf		0.156317
242	AT1G55500.3	A0A1P8AS03	evolutionarily conserved C-terminal region 4;evolutionarily conserved C-terminal region 4;evolutionarily conserved C-terminal region 4;evolutionarily conserved C-terminal region 4;evolutionarily conserved C-terminal region 4;evolutionarily conse	Candidate RBP	10	10	10	10	28.4785	28.1604	22.2129	10	2.22129	RNA binding	YTH	YTH_domain		0.156317
243	AT2G07698.1	F4IMB5	ATPase, F1 complex, alpha subunit protein;ATP synthase subunit 1	Candidate RBP	28.17	27.2891	10	28.341	29.0583	29.5573	28.9855	21.8197	1.32841	ADP binding;ATP binding;poly(U) RNA binding;proton-transporting ATP synthase activity, rotational mechanism;zinc ion binding	ATP-synt_ab;ATP-synt_ab_C;ATP-synt_ab_N	ATP_synth_asu_C;ATP_synth_asu_C_sf;ATP_synth_asu-like_sf;ATP_synth_F1_a;ATP_synth_F1_asu;ATPase_a/bsu_AS;ATPase_F1/V1/A1_a/bsu_N;ATPase_F1/V1/A1_a/bsu_N_sf;ATPase_F1/V1/A1_a/bsu_nucl-bd;P-loop_NTPase		0.337517
244	AT1G79210.3	Q8L4A7	N-terminal nucleophile aminohydrolases (Ntn hydrolases) superfamily protein;N-terminal nucleophile aminohydrolases (Ntn hydrolases) superfamily protein;N-terminal nucleophile aminohydrolases (Ntn hydrolases) superfamily protein;proteasome subunit PA	Candidate RBP	26.8623	10	10	26.0062	25.7619	26.5389	26.1024	15.6208	1.671	endopeptidase activity;threonine-type endopeptidase activity	Proteasome;Proteasome_A_N	Ntn_hydrolases_N;Proteasome_alpha-type;Proteasome_asu_N;Proteasome_sua/b;Proteasome_subunit_alpha2		0.175667
245	AT3G57150.1	Q9LD90	homologue of NAP57	Candidate RBP	10	10	10	30.341	10	29.5296	23.2902	10	2.32902	pseudouridine synthase activity;RNA binding	DKCLD;PUA;TruB_C_2;TruB_N	Dyskerin-like;PsdUridine_synth_cat_dom_sf;PsdUridine_synth_N;PUA;PUA-like_sf;tRNA_PsdUridine_synth_B_fam;TruB_C;Uncharacterised_CHP00451		0.156317
246	AT5G18380.2	A8MRX2	Ribosomal protein S5 domain 2-like superfamily protein;Ribosomal protein S5 domain 2-like superfamily protein;Ribosomal protein S5 domain 2-like superfamily protein;Ribosomal protein S5 domain 2-like superfamily protein;Ribosomal protein S5 domain	Candidate RBP	10	10	10	10	29.1337	28.9174	22.6837	10	2.26837	structural constituent of ribosome	Ribosomal_S9	Ribosomal_S5_D2-typ_fold;Ribosomal_S5_D2-typ_fold_subgr;Ribosomal_S9;Ribosomal_S9_CS		0.156317
247	AT3G60820.3	F4JD01	N-terminal nucleophile aminohydrolases (Ntn hydrolases) superfamily protein;N-terminal nucleophile aminohydrolases (Ntn hydrolases) superfamily protein;N-terminal nucleophile aminohydrolases (Ntn hydrolases) superfamily protein	Candidate RBP	10	26.5696	10	26.6998	27.7517	27.2714	27.241	15.5232	1.75485	threonine-type endopeptidase activity	Proteasome	Ntn_hydrolases_N;Proteasome_bsu_CS;Proteasome_sua/b;Proteasome_suB-type		0.156317
248	AT1G48110.2	F4HWS5	evolutionarily conserved C-terminal region 7;evolutionarily conserved C-terminal region 7	Candidate RBP	10	10	10	10	28.5969	27.7195	22.1055	10	2.21055	mRNA binding	YTH	YTH_domain		0.156317
249	AT3G61860.1	P92964	RNA-binding (RRM/RBD/RNP motifs) family protein	Candidate RBP	10	10	10	29.5444	26.604	10	22.0495	10	2.20495	RNA binding	RRM_1	Nucleotide-bd_a/b_plait_sf;RBD_domain_sf;RRM_dom;RS31;RSP31/31A/40/41		0.157242
250	AT4G13930.2	O23254	serine hydroxymethyltransferase 4;serine hydroxymethyltransferase 4	Candidate RBP	26.4186	10	10	27.4785	28.49	28.7958	28.2547	15.4729	1.82608	amino acid binding;cobalt ion binding;glycine hydroxymethyltransferase activity;pyridoxal phosphate binding;serine binding;zinc ion binding	SHMT	PyrdxlP-dep_Trfase;PyrdxlP-dep_Trfase_dom1;PyrdxlP-dep_Trfase_major;Ser_HO-MeTrfase;Ser_HO-MeTrfase_PLP_BS;SHMT-like_dom		0.156317
251	AT5G18550.3	Q6NPN3	Zinc finger C-x8-C-x5-C-x3-H type family protein;Zinc finger C-x8-C-x5-C-x3-H type family protein;Zinc finger C-x8-C-x5-C-x3-H type family protein;Zinc finger C-x8-C-x5-C-x3-H type family protein	Candidate RBP	10	10	10	10	27.2625	27.1312	21.4646	10	2.14646	DNA binding;metal ion binding;mRNA binding	zf-CCCH	Znf_CCCH;Znf_CCCH_sf		0.156317
252	AT5G61790.1	P29402	calnexin 1	Candidate RBP	27.5315	10	10	27.7771	28.4551	29.0401	28.4241	15.8438	1.79402	calcium ion binding;carbohydrate binding;unfolded protein binding	Calreticulin	Calret/calnex;Calret/calnex_CS;Calreticulin/calnexin_P_dom_sf;ConA-like_dom_sf		0.156317
253	AT2G38230.1	O80448	pyridoxine biosynthesis 1,1	Candidate RBP	27.7771	10	10	10	27.2353	27.6663	21.6339	15.9257	1.35843	amine-lyase activity;protein heterodimerization activity;pyridoxal 5'-phosphate synthase (glutamine hydrolysing) activity	SOR_SNZ	Aldolase_TIM;PdxS/SNZ;PdxS/SNZ_N;RibuloseP-bd_barrel		0.555406
254	AT3G06860.1	Q9ZPI5	multifunctional protein 2	Candidate RBP	10	10	28.5352	29.4746	29.4532	29.2869	29.4049	16.1784	1.81754	3-hydroxyacyl-CoA dehydrogenase activity;3-hydroxybutyryl-CoA epimerase activity;dodecenoyl-CoA delta-isomerase activity;enoyl-CoA hydratase activity;long-chain-enoyl-CoA hydratase activity	3HCDH;3HCDH_N;ECH_1	3HC_DH_C;3-OHacyl-CoA_DH_CS;3-OHacyl-CoA_DH_NAD-bd;6-PGluconate_DH-like_C_sf;ClpP/crotonase-like_dom_sf;Enoyl-CoA_hyd/isom_CS;Enoyl-CoA_hydra/iso;NAD(P)-bd_dom_sf		0.156317
255	AT2G47470.1	A8MSC5	thioredoxin family protein;thioredoxin family protein;thioredoxin family protein;thioredoxin family protein	Candidate RBP	27.8799	27.9203	10	10	28.3153	27.6798	21.9983	21.9334	1.00296	isomerase activity	ERp29;Thioredoxin	Disulphide_isomerase;ERp29_C;ERp29_C_sf;Thioredoxin_CS;Thioredoxin_domain;Thioredoxin-like_sf		0.994244
256	AT5G25460.1	Q94F20	transmembrane protein, putative (Protein of unknown function, DUF642);transmembrane protein, putative (Protein of unknown function, DUF642)	Candidate RBP	10	10	10	10	27.9595	27.3153	21.7582	10	2.17582		DUF642	DUF642;Galactose-bd-like_sf		0.156317
257	AT4G27440.2	P21218	protochlorophyllide oxidoreductase B;protochlorophyllide oxidoreductase B	Candidate RBP	29.1652	28.8324	28.249	28.4938	29.4707	28.55	28.8382	28.7489	1.00311	protein domain specific binding;protochlorophyllide reductase activity	adh_short	NAD(P)-bd_dom_sf;Prochl_reduct;SDR_fam		0.866866
258	AT5G46290.2	F4KHF4	3-ketoacyl-acyl carrier protein synthase I;3-ketoacyl-acyl carrier protein synthase I;3-ketoacyl-acyl carrier protein synthase I	Candidate RBP	10	10	10	10	27.3324	27.2625	21.5316	10	2.15316	transferase activity, transferring acyl groups other than amino-acyl groups	ketoacyl-synt;Ketoacyl-synt_C	3-oxoacyl-ACP_synth-2;Ketoacyl_synth_AS;Ketoacyl_synth_C;Ketoacyl_synth_N;PKS_Beta-ketoAc_synthase_dom;Thiolase-like		0.156317
259	AT5G19760.1	Q9C5M0	Mitochondrial substrate carrier family protein	Candidate RBP	10	10	10	10	27.0084	26.976	21.3281	10	2.13281	dicarboxylic acid transmembrane transporter activity;oxoglutarate:malate antiporter activity;tricarboxylic acid transmembrane transporter activity	Mito_carr	Mit_carrier;Mitochondrial_carrier_protein;Mitochondrial_sb/sol_carrier;Mt_carrier_dom_sf		0.156317
260	AT1G15690.1	A8MQH1	Inorganic H pyrophosphatase family protein;Inorganic H pyrophosphatase family protein	Candidate RBP	26.5389	10	10	27.8142	28.1795	28.7096	28.2345	15.513	1.82005	hydrogen-translocating pyrophosphatase activity;inorganic diphosphatase activity	H_PPase	PPase-energised_H-pump		0.156317
261	AT5G35590.1	O81146	proteasome alpha subunit A1	Candidate RBP	10	10	10	10	26.6865	27.673	21.4532	10	2.14532	endopeptidase activity;threonine-type endopeptidase activity	Proteasome;Proteasome_A_N	Ntn_hydrolases_N;Proteasome_alpha-type;Proteasome_asu_N;Proteasome_sua/b;Proteasome_subunit_alpha6		0.156317
262	AT1G77120.1	P06525	alcohol dehydrogenase 1	Candidate RBP	10	10	10	10	26.8142	27.1214	21.3119	10	2.13119	alcohol dehydrogenase (NAD) activity;alcohol dehydrogenase activity, zinc-dependent;nucleotide binding;protein homodimerization activity;S-(hydroxymethyl)glutathione dehydrogenase activity;zinc ion binding	ADH_N;ADH_zinc_N	ADH_C;ADH_N;ADH_Zn_CS;GroES-like_sf;NAD(P)-bd_dom_sf		0.156317
263	AT5G23740.1	P42733	ribosomal protein S11-beta	Candidate RBP	10	10	10	10	29.0965	27.9259	22.3408	10	2.23408	rRNA binding;structural constituent of ribosome	Ribosomal_S17;Ribosomal_S17_N	NA-bd_OB-fold;Ribosomal_S11_N;Ribosomal_S17/S11;Ribosomal_S17_arc-typ;Ribosomal_S17_CS		0.156317
264	AT4G28510.1	O49460	prohibitin 1	Candidate RBP	10	10	10	10	27.2714	27.8385	21.7033	10	2.17033		Band_7	Band_7;Band_7/SPFH_dom_sf;Prohibitin		0.156317
265	AT5G22470.1	Q9FK91	poly [ADP-ribose] polymerase 3	Candidate RBP	10	10	10	10	27.5536	28.632	22.0619	10	2.20619	NAD+ ADP-ribosyltransferase activity;protein ADP-ribosylase activity	BRCT_2;PADR1;PARP;PARP_reg;WGR	BRCT_dom;BRCT_dom_sf;PADR1;PADR1_dom_sf;Poly(ADP-ribose)pol_cat_dom;Poly(ADP-ribose)pol_reg_dom;Poly(ADP-ribose)pol_reg_dom_sf;WGR_dom_sf;WGR_domain		0.156317
266	AT1G43170.9	A8MQQ1	ribosomal protein 1;ribosomal protein 1;ribosomal protein 1;ribosomal protein 1;ribosomal protein 1;ribosomal protein 1;ribosomal protein 1;ribosomal protein 1;ribosomal protein 1	Candidate RBP	10	10	10	10	28.003	28.805	22.2693	10	2.22693	structural constituent of ribosome	Ribosomal_L3	Ribosomal_L3;Ribosomal_L3_CS;Transl_B-barrel_sf		0.156317
267	AT2G41530.1	Q8LAS8	S-formylglutathione hydrolase	Candidate RBP	10	10	10	10	26.4138	26.5898	21.0012	10	2.10012	carboxylic ester hydrolase activity;S-formylglutathione hydrolase activity	Esterase	AB_hydrolase;Esterase_put;S-formylglutathione_hydrol		0.156317
268	AT2G19900.1	O82191	NADP-malic enzyme 1;NADP-malic enzyme 1	Candidate RBP	10	10	10	10	28.1937	27.7895	21.9944	10	2.19944	malate dehydrogenase (decarboxylating) (NAD+) activity;malate dehydrogenase (decarboxylating) (NADP+) activity;malic enzyme activity;metal ion binding;NAD binding;oxaloacetate decarboxylase activity	malic;Malic_M	Malic_enzyme_CS;Malic_N_dom;Malic_N_dom_sf;Malic_NAD-bd;Malic_OxRdtase;NAD(P)-bd_dom_sf		0.156317
269	AT1G13020.1	Q9SAD7	eukaryotic initiation factor 4B2	Candidate RBP	10	10	10	28.4862	10	27.9203	22.1355	10	2.21355	mRNA binding;protein homodimerization activity;translation initiation factor activity	eIF-4B	EIF-4B_pln		0.156317
270	AT2G19480.3	A8MRK6	nucleosome assembly protein 1;2;nucleosome assembly protein 1;2;nucleosome assembly protein 1;2	Candidate RBP	10	27.391	10	27.0505	27.509	10	21.5198	15.797	1.36227		NAP	NAP_family;NAP-like_sf		0.550776
271	AT4G20360.3	P17745	RAB GTPase homolog E1B;RAB GTPase homolog E1B;RAB GTPase homolog E1B	Candidate RBP	10	26.6998	10	27.6181	28.341	28.4512	28.1367	15.5666	1.80751	GTP binding;GTPase activity;translation elongation factor activity	GTP_EFTU;GTP_EFTU_D2;GTP_EFTU_D3	EFTU_2;EFTu-like_2;G_TR_CS;P-loop_NTPase;Small_GTP-bd_dom;TF_GTP-bd_dom;Transl_B-barrel_sf;Transl_elong_EF1A/Init_IF2_C;Transl_elong_EFTu/EF1A_bac/org;Transl_elong_EFTu/EF1A_C		0.156317
272	AT1G65930.1	Q9SRZ6	cytosolic NADP+-dependent isocitrate dehydrogenase	Candidate RBP	10	10	10	10	27.4862	28.3153	21.9338	10	2.19338	copper ion binding;isocitrate dehydrogenase (NADP+) activity;magnesium ion binding;NAD binding;protein homodimerization activity	Iso_dh	IsoCit/isopropylmalate_DH_CS;Isocitrate_DH_NADP;IsoPropMal-DH-like_dom		0.156317
273	AT3G09260.1	Q9SR37	Glycosyl hydrolase superfamily protein	Candidate RBP	10	10	10	10	29.3724	29.0788	22.8171	10	2.28171	beta-glucosidase activity;copper ion binding;fucosidase activity;protease binding;protein homodimerization activity;scopolin beta-glucosidase activity;thioglucosidase activity	Glyco_hydro_1	Glyco_hydro_1;Glyco_hydro_1_N_CS;Glycoside_hydrolase_SF		0.156317
274	AT1G09640.1	C0Z2L8	Translation elongation factor EF1B, gamma chain;Translation elongation factor EF1B, gamma chain	Candidate RBP	28.003	10	10	27.6798	26.6998	27.1604	27.18	16.001	1.69864	translation elongation factor activity	GST_C;GST_N	EF1B_G_C;EF1B_G_C_sf;Glutathione_S-Trfase;Glutathione_S-Trfase_N;Glutathione-S-Trfase_C_sf;Glutathione-S-Trfase_C-like;GST_C;Thioredoxin-like_sf		0.175667
275	AT1G03230.1	Q9ZVS5	Eukaryotic aspartyl protease family protein;Eukaryotic aspartyl protease family protein	Candidate RBP	10	10	10	10	27.7833	27.8564	21.8799	10	2.18799	aspartic-type endopeptidase activity	TAXi_C;TAXi_N	Aspartic_peptidase_A1;PEPTIDASE_A1;Peptidase_aspartic_dom_sf;TAXi_C;TAXi_N;Xylanase_inhibitor_I-like		0.156317
276	AT2G35410.1	O82299	RNA-binding (RRM/RBD/RNP motifs) family protein	Candidate RBP	10	10	28.8324	28.1065	10	27.4707	21.8591	16.2775	1.3429	mRNA binding	RRM_1	Nucleotide-bd_a/b_plait_sf;RBD_domain_sf;RRM_dom		0.578691
277	AT3G60240.2	A8MR97	eukaryotic translation initiation factor 4G;eukaryotic translation initiation factor 4G;eukaryotic translation initiation factor 4G	Candidate RBP	10	10	10	10	29.1435	29.1842	22.7759	10	2.27759	translation initiation factor activity	MA3;MIF4G	ARM-type_fold;Initiation_fac_eIF4g_MI;MIF4G-like_typ-3;MIF4-like_sf		0.156317
278	AT3G07110.1	F4JD96	Ribosomal protein L13 family protein;Ribosomal protein L13 family protein;Ribosomal protein L13 family protein	Candidate RBP	10	10	10	26.8504	26.965	10	21.2718	10	2.12718	mRNA binding;structural constituent of ribosome	Ribosomal_L13	Ribosomal_L13;Ribosomal_L13_CS;Ribosomal_L13_euk/arc;Ribosomal_L13_sf		0.156317
279	AT4G16390.1	Q8GWE0	pentatricopeptide (PPR) repeat-containing protein	Candidate RBP	10	10	10	10	29.2736	27.8858	22.3865	10	2.23865	mRNA binding;nucleotide binding	PPR;PPR_2;PPR_3;PPR_long	Pentatricopeptide_repeat;PPR_long;Smr_dom;TPR-like_helical_dom_sf		0.156317
280	AT1G14170.1	B9DH46	RNA-binding KH domain-containing protein;RNA-binding KH domain-containing protein;RNA-binding KH domain-containing protein	Candidate RBP	10	10	10	10	26.726	26.632	21.1193	10	2.11193	RNA binding	KH_1	KH_dom;KH_dom_type_1;KH_dom_type_1_sf		0.156317
281	AT2G42790.1	Q9SJH7	citrate synthase 3	Candidate RBP	26.4138	10	10	26.9203	27.9031	27.5754	27.4663	15.4713	1.77531	citrate (Si)-synthase activity	Citrate_synt	Citrate_synthase;Citrate_synthase_AS;Citrate_synthase_bac-typ;Citrate_synthase_sf;Citrate_synth-like_lrg_a-sub;Citrate_synth-like_sm_a-sub		0.156317
282	AT3G23990.1	P29197	heat shock protein 60	Candidate RBP	28.0557	10	10	27.5315	27.8741	28.1312	27.8456	16.0186	1.73833	ATP binding;copper ion binding;structural constituent of ribosome;unfolded protein binding	Cpn60_TCP1	Chaperonin_Cpn60_CS;Chaprnin_Cpn60;Cpn60/TCP-1;GroEL-like_apical_dom_sf;GROEL-like_equatorial_sf;TCP-1-like_intermed_sf		0.159635
283	AT5G26360.1	Q84WV1	TCP-1/cpn60 chaperonin family protein	Candidate RBP	10	10	10	10	27.0401	26.7517	21.2639	10	2.12639	ATP binding;unfolded protein binding	Cpn60_TCP1	Chap_CCT_gamma;Chaperone_TCP-1;Chaperonin_TCP-1_CS;Cpn60/TCP-1;GroEL-like_apical_dom_sf;GROEL-like_equatorial_sf;TCP-1-like_intermed_sf		0.156317
284	AT3G49010.4	A8MQA1	breast basic conserved 1;breast basic conserved 1;breast basic conserved 1;breast basic conserved 1;breast basic conserved 1;breast basic conserved 1;breast basic conserved 1;Ribosomal protein L13e family protein	Candidate RBP	10	10	27.2077	27.9923	27.0296	26.9316	27.3178	15.7359	1.73602	structural constituent of ribosome	Ribosomal_L13e	Ribosomal_L13e;Ribosomal_L13e_CS		0.156317
285	AT5G28840.2	Q93VR3	GDP-D-mannose 3,5-epimerase;GDP-D-mannose 3,5-epimerase	Candidate RBP	26.673	10	10	10	27.4785	27.8974	21.7919	15.5577	1.40072	GDP-mannose 3,5-epimerase activity;NAD binding	Epimerase	Epimerase_deHydtase;GDP-Man_epi;NAD(P)-bd_dom_sf		0.522295
286	AT3G58610.3	Q05758	ketol-acid reductoisomerase;ketol-acid reductoisomerase;ketol-acid reductoisomerase	Candidate RBP	27.17	27.2077	10	27.5165	27.7325	28.3324	27.8605	21.4592	1.2983	copper ion binding;ketol-acid reductoisomerase activity	IlvC;IlvN	6PGD_dom2;6-PGluconate_DH-like_C_sf;KARI;KARI_C;KARI_N;KetolA_reductoisomerase_plant;NAD(P)-bd_dom_sf		0.371909
287	AT3G54110.1	O81845	plant uncoupling mitochondrial protein 1	Candidate RBP	10	10	10	26.7389	27.509	10	21.416	10	2.1416	amino acid transmembrane transporter activity;oxidative phosphorylation uncoupler activity	Mito_carr	Mit_uncoupling_UCP-like;Mitochondrial_carrier_protein;Mitochondrial_sb/sol_carrier;Mt_carrier_dom_sf		0.156317
288	AT3G14310.1	O49006	pectin methylesterase 3	Candidate RBP	10	10	10	10	27.8081	28.2625	22.0235	10	2.20235	aspartyl esterase activity;pectinesterase activity;pectinesterase inhibitor activity	Pectinesterase;PMEI	Invertase/methylesterase_inhib;Pectin_lyas_fold;Pectin_lyase_fold/virulence;Pectinesterase_Asp_AS;Pectinesterase_cat;Pectinesterase_inhib_dom;Pectinesterase_Tyr_AS		0.156317
289	AT5G58190.1	F4KDJ9	evolutionarily conserved C-terminal region 10;evolutionarily conserved C-terminal region 10	Candidate RBP	10	10	10	10	27.5536	26.1273	21.227	10	2.1227	mRNA binding	YTH	YTH_domain		0.156317
290	AT5G09590.1	Q9LDZ0	mitochondrial HSO70 2	Candidate RBP	10	10	10	10	28.3745	27.9372	22.1039	10	2.21039	ATP binding;ATPase activity;ATPase activity, coupled;heat shock protein binding;misfolded protein binding;protein binding involved in protein folding;unfolded protein binding	HSP70	Chaperone_DnaK;Heat_shock_70_CS;Hsp_70_fam;HSP70_C_sf;HSP70_peptide-bd_sf		0.156317
291	AT1G02840.5	O22315	RNA-binding (RRM/RBD/RNP motifs) family protein;RNA-binding (RRM/RBD/RNP motifs) family protein;RNA-binding (RRM/RBD/RNP motifs) family protein;RNA-binding (RRM/RBD/RNP motifs) family protein;RNA-binding (RRM/RBD/RNP motifs) family protein;RNA-b	Candidate RBP	10	10	10	10	27.9923	27.2445	21.7456	10	2.17456	mRNA binding;RNA binding	RRM_1	Nucleotide-bd_a/b_plait_sf;RBD_domain_sf;RRM_dom		0.156317
292	AT1G23190.1	O49299	Phosphoglucomutase/phosphomannomutase family protein	Candidate RBP	10	10	10	10	27.4785	26.5255	21.3347	10	2.13347	magnesium ion binding;phosphoglucomutase activity	PGM_PMM_I;PGM_PMM_II;PGM_PMM_III;PGM_PMM_IV	A-D-PHexomutase_a/b/a-I;A-D-PHexomutase_a/b/a-I/II/III;A-D-PHexomutase_a/b/a-II;A-D-PHexomutase_a/b/a-III;A-D-PHexomutase_C;A-D-PHexomutase_C_sf;A-D-PHexomutase_CS;Alpha-D-phosphohexomutase_SF		0.156317
293	AT5G19550.1	P46645	aspartate aminotransferase 2	Candidate RBP	26.2714	10	10	26.2589	27.2803	27.3578	26.9657	15.4238	1.74832	copper ion binding;L-aspartate:2-oxoglutarate aminotransferase activity;pyridoxal phosphate binding	Aminotran_1_2	Aminotransferase_I/II;Asp_trans;NHTrfase_class1_PyrdxlP-BS;PyrdxlP-dep_Trfase;PyrdxlP-dep_Trfase_dom1;PyrdxlP-dep_Trfase_major		0.156317
294	AT1G02150.1	Q8LPS6	Tetratricopeptide repeat (TPR)-like superfamily protein	Candidate RBP	10	10	10	10	28.0505	27.4551	21.8352	10	2.18352	mRNA binding	PPR;PPR_3	Pentatricopeptide_repeat;TPR-like_helical_dom_sf		0.156317
295	AT4G29040.1	Q9SZD4	regulatory particle AAA-ATPase 2A;AAA-type ATPase family protein	Candidate RBP	10	10	10	10	27.6798	27.3153	21.665	10	2.1665	ATP binding;proteasome-activating ATPase activity;TBP-class protein binding	AAA;Prot_ATP_ID_OB	26S_Psome_P45-like;AAA+_ATPase;ATPase_AAA_core;ATPase_AAA_CS;P-loop_NTPase;Prot_ATP_ID_OB		0.156317
296	AT1G15280.1	F4HZK3	CASC3/Barentsz eIF4AIII binding;CASC3/Barentsz eIF4AIII binding	Candidate RBP	10	10	10	10	27.8682	27.2803	21.7162	10	2.17162		Btz	Btz_dom		0.156317
297	AT2G30970.2	P46643	aspartate aminotransferase 1;aspartate aminotransferase 1	Candidate RBP	10	10	10	10	28.1164	28.17	22.0955	10	2.20955	copper ion binding;L-aspartate:2-oxoglutarate aminotransferase activity;pyridoxal phosphate binding	Aminotran_1_2	Aminotransferase_I/II;Asp_trans;NHTrfase_class1_PyrdxlP-BS;PyrdxlP-dep_Trfase;PyrdxlP-dep_Trfase_dom1;PyrdxlP-dep_Trfase_major		0.156317
298	AT5G50920.1	Q9FI56	CLPC homologue 1;Clp ATPase;Clp ATPase;Clp ATPase;Clp ATPase	Candidate RBP	26.7645	10	10	26.3645	27.965	30.1842	28.1713	15.5882	1.80722	ATP binding;ATP-dependent peptidase activity	AAA;AAA_2;Clp_N;ClpB_D2-small	AAA+_ATPase;ATPase_AAA_core;Clp_ATPase_C;Clp_N;Clp_N_dom_sf;ClpA/B;ClpA/B_CS1;ClpA/B_CS2;P-loop_NTPase;UVR_dom		0.156317
299	AT5G55070.2	Q9FLQ4	Dihydrolipoamide succinyltransferase;Dihydrolipoamide succinyltransferase;Dihydrolipoamide succinyltransferase;Dihydrolipoamide succinyltransferase;Dihydrolipoamide succinyltransferase	Candidate RBP	10	10	10	10	26.9428	26.673	21.2053	10	2.12053	dihydrolipoyllysine-residue succinyltransferase activity;zinc ion binding	2-oxoacid_dh;Biotin_lipoyl	2-oxoA_DH_lipoyl-BS;2-oxoacid_DH_actylTfrase;Biotin_lipoyl;CAT-like_dom_sf;Single_hybrid_motif;SucB		0.156317
300	ATCG00120.1	P56757	ATP synthase subunit alpha	Candidate RBP	27.6251	10	10	26.8623	27.4154	27.9259	27.4012	15.875	1.72606	ATP binding;proton-transporting ATP synthase activity, rotational mechanism;zinc ion binding	ATP-synt_ab;ATP-synt_ab_C;ATP-synt_ab_N	ATP_synth_asu_C;ATP_synth_asu_C_sf;ATP_synth_asu-like_sf;ATP_synth_F1_a;ATP_synth_F1_asu;ATPase_a/bsu_AS;ATPase_F1/V1/A1_a/bsu_N;ATPase_F1/V1/A1_a/bsu_N_sf;ATPase_F1/V1/A1_a/bsu_nucl-bd;P-loop_NTPase		0.160018
301	AT3G16410.1	O04316	nitrile specifier protein 4;nitrile specifier protein 1;nitrile specifier protein 1	Candidate RBP	27.4862	28.3023	10	28.4551	28.3704	28.1164	28.314	21.9295	1.29114	carbohydrate binding	Jacalin;Kelch_1	Jacalin-like_lectin_dom;Jacalin-like_lectin_dom_plant;Jacalin-like_lectin_dom_sf;Kelch_1;Kelch-typ_b-propeller		0.390415
302	AT3G12780.1	Q9LD57	phosphoglycerate kinase 1	Candidate RBP	26.632	10	10	27.0401	27.6251	27.6931	27.4528	15.544	1.76613	ADP binding;ATP binding;phosphoglycerate kinase activity;protein kinase activity	PGK	Phosphoglycerate_kinase;Phosphoglycerate_kinase_CS;Phosphoglycerate_kinase_N;Phosphoglycerate_kinase_sf		0.156317
303	AT3G16460.2	O04310	Mannose-binding lectin superfamily protein;Mannose-binding lectin superfamily protein	Candidate RBP	10	10	10	10	29.217	28.4862	22.5677	10	2.25677	carbohydrate binding;copper ion binding	Jacalin	Jacalin-like_lectin_dom;Jacalin-like_lectin_dom_plant;Jacalin-like_lectin_dom_sf		0.156317
304	AT2G04030.2	Q9SIF2	Chaperone protein htpG family protein;Chaperone protein htpG family protein	Candidate RBP	27.7195	25.7871	10	27.5682	28.5315	28.4707	28.1901	21.1688	1.33168	ATP binding;protein homodimerization activity;unfolded protein binding	HATPase_c;HSP90	HATPase_C;HATPase_C_sf;Heat_shock_protein_90_CS;HSP90_C;Hsp90_fam;Hsp90_N;Ribosomal_S5_D2-typ_fold		0.325188
305	AT4G36680.1	Q9M065	Tetratricopeptide repeat (TPR)-like superfamily protein	Candidate RBP	10	10	10	10	27.1214	27.189	21.4368	10	2.14368	mRNA binding	PPR;PPR_2	Pentatricopeptide_repeat;TPR-like_helical_dom_sf		0.156317
306	AT4G24190.2	F4JQ55	Chaperone protein htpG family protein;Chaperone protein htpG family protein	Candidate RBP	27.3239	10	10	10	28.0711	28.2216	22.0976	15.7746	1.40083	ATP binding;unfolded protein binding	HATPase_c;HSP90	HATPase_C;HATPase_C_sf;Heat_shock_protein_90_CS;HSP90_C;Hsp90_fam;Hsp90_N;Ribosomal_S5_D2-typ_fold		0.525305
307	AT3G49430.2	A2RVS6	SER/ARG-rich protein 34A;SER/ARG-rich protein 34A;SER/ARG-rich protein 34A;SER/ARG-rich protein 34A;SER/ARG-rich protein 34A;SER/ARG-rich protein 34A;SER/ARG-rich protein 34A	Candidate RBP	10	10	10	10	27.524	26.5195	21.3479	10	2.13479	mRNA binding;RNA binding	RRM_1	Nucleotide-bd_a/b_plait_sf;RBD_domain_sf;RRM_dom		0.156317
308	AT1G01320.2	F4HS98	Tetratricopeptide repeat (TPR)-like superfamily protein;Tetratricopeptide repeat (TPR)-like superfamily protein;Tetratricopeptide repeat (TPR)-like superfamily protein	Candidate RBP	10	10	10	10	28.5969	29.2692	22.622	10	2.2622		CLU_N;eIF3_p135	CLU_dom;CLU_N;CLU-central;TPR_repeat;TPR-contain_dom;TPR-like_helical_dom_sf		0.156317
309	AT1G20200.1	Q9LNU4	PAM domain (PCI/PINT associated module) protein;PAM domain (PCI/PINT associated module) protein	Candidate RBP	10	10	10	10	27.1507	27.141	21.4306	10	2.14306	enzyme regulator activity	PCI;Rpn3_C	26S_Psome_reg_C;PCI_dom;WH_DNA-bd_sf		0.156317
310	AT5G44310.1	Q3E8H9	Late embryogenesis abundant protein (LEA) family protein;Late embryogenesis abundant protein (LEA) family protein	Candidate RBP	10	10	10	27.4314	27.0609	10	21.4974	10	2.14974					0.156317
311	AT1G54100.2	Q9SYG7	aldehyde dehydrogenase 7B4;aldehyde dehydrogenase 7B4	Candidate RBP	10	10	10	10	25.8504	26.038	20.6295	10	2.06295	aldehyde dehydrogenase (NAD) activity;glyceraldehyde-3-phosphate dehydrogenase (NAD+) (non-phosphorylating) activity;L-aminoadipate-semialdehyde dehydrogenase activity	Aldedh	Ald_DH/histidinol_DH;Ald_DH_C;Ald_DH_CS_GLU;Ald_DH_N;Aldehyde_DH_dom		0.156317
312	AT2G47680.1	O22243	zinc finger (CCCH type) helicase family protein	Candidate RBP	10	10	10	10	27.7195	27.8799	21.8665	10	2.18665	ATP binding;ATP-dependent 3'-5' RNA helicase activity;DNA binding;metal ion binding;mRNA binding;RNA binding	DEAD;Helicase_C	DEAD/DEAH_box_helicase_dom;Helicase_ATP-bd;Helicase_C;P-loop_NTPase;Znf_CCCH;Znf_CCCH_sf		0.156317
313	AT4G37910.2	Q8GUM2	mitochondrial heat shock protein 70-1;mitochondrial heat shock protein 70-1	Candidate RBP	10	10	10	10	27.5165	28.141	21.8859	10	2.18859	ATP binding;ATPase activity;ATPase activity, coupled;heat shock protein binding;misfolded protein binding;protein binding involved in protein folding;unfolded protein binding;zinc ion binding	HSP70	Chaperone_DnaK;Heat_shock_70_CS;Hsp_70_fam;HSP70_C_sf;HSP70_peptide-bd_sf		0.156317
314	AT3G12680.1	Q941Q3	floral homeotic protein (HUA1)	Candidate RBP	10	10	10	10	26.8974	26.3204	21.0726	10	2.10726	DNA binding;metal ion binding;mRNA 3'-UTR binding;RNA binding	zf-CCCH	Znf_CCCH;Znf_CCCH_sf		0.156317
315	AT5G55920.1	Q9FG73	S-adenosyl-L-methionine-dependent methyltransferases superfamily protein	Candidate RBP	10	10	10	27.9595	10	27.6527	21.8707	10	2.18707	RNA binding;rRNA (cytosine-C5-)-methyltransferase activity	Methyltr_RsmB-F;Methyltr_RsmF_N	Fmu/NOL1/Nop2p_CS;Methyltr_RsmF_N;MeTrfase_RsmB/NOP2;Nop2p;RCMT;RCMT_NOP2;SAM-dependent_MTases		0.156317
316	AT3G48000.1	Q9SU63	aldehyde dehydrogenase 2B4	Candidate RBP	10	10	10	10	26.6181	26.6595	21.0925	10	2.10925	aldehyde dehydrogenase (NAD) activity;ATP binding;glyceraldehyde-3-phosphate dehydrogenase (NAD+) (non-phosphorylating) activity	Aldedh	Ald_DH/histidinol_DH;Ald_DH_C;Ald_DH_CS_CYS;Ald_DH_CS_GLU;Ald_DH_N;Aldehyde_DH_dom		0.156317
317	AT4G26110.2	B3H684	nucleosome assembly protein1;1;nucleosome assembly protein1;1	Candidate RBP	10	10	10	10	26.1095	26.0041	20.7045	10	2.07045		NAP	NAP_family;NAP-like_sf		0.156317
318	AT2G27040.2	Q9ZVD5	Argonaute family protein;Argonaute family protein	Candidate RBP	10	10	10	10	26.9428	27.7645	21.5691	10	2.15691	chromatin binding;endoribonuclease activity;miRNA binding;siRNA binding	ArgoL1;ArgoL2;ArgoMid;ArgoN;PAZ;Piwi	ArgoL1;ArgoL2;Argonaute_Mid_dom;Argonaute_N;PAZ_dom;PAZ_dom_sf;Piwi;RNaseH_sf;RNaseH-like_sf		0.156317
319	AT1G53650.2	Q9C8M0	CTC-interacting domain 8;CTC-interacting domain 8	Candidate RBP	10	10	10	10	26.4908	26.452	20.9809	10	2.09809	RNA binding	PAM2;RRM_1	Ataxin-2_C;CID8_like_RRM1;CID8_like_RRM2;Nucleotide-bd_a/b_plait_sf;RBD_domain_sf;RRM_dom		0.156317
320	AT2G20580.1	Q9SIV2	26S proteasome regulatory subunit S2 1A;26S proteasome regulatory subunit S2 1B	Candidate RBP	10	10	10	10	27.4862	28.7676	22.0846	10	2.20846	enzyme regulator activity;ubiquitin binding	PC_rep	26S_Psome_Rpn1;ARM-like;ARM-type_fold;Proteasome/cyclosome_rpt		0.156317
321	AT3G25230.1	B3H746	rotamase FKBP 1;rotamase FKBP 1	Candidate RBP	10	10	10	10	27.1507	26.8019	21.3176	10	2.13176	peptidyl-prolyl cis-trans isomerase activity;phosphatidylinositol-3,5-bisphosphate binding;phosphatidylinositol-3-phosphate binding	FKBP_C;TPR_1	PPIase_FKBP;PPIase_FKBP_dom;TPR_1;TPR_repeat;TPR-contain_dom;TPR-like_helical_dom_sf		0.156317
322	AT2G17420.2	Q39242	NADPH-dependent thioredoxin reductase A;NADPH-dependent thioredoxin reductase A;NADPH-dependent thioredoxin reductase B	Candidate RBP	10	10	10	10	25.5841	27.3324	20.9722	10	2.09722	thioredoxin-disulfide reductase activity	Pyr_redox_2	FAD/NAD-bd_sf;FAD/NAD-binding_dom;Pyr_nucl-diS_OxRdtase_2_AS;Pyridine_nuc-diS_OxRdtase_2;Thioredox_Rdtase		0.156317
323	AT1G11580.1	Q1JPL7	methylesterase PCR A;methylesterase PCR A	Candidate RBP	10	10	10	10	27.3992	28.17	21.8564	10	2.18564	aspartyl esterase activity;pectinesterase activity;pectinesterase inhibitor activity;rRNA N-glycosylase activity;toxin activity	Pectinesterase;PMEI	Invertase/methylesterase_inhib;Pectin_lyas_fold;Pectin_lyase_fold/virulence;Pectinesterase_Asp_AS;Pectinesterase_cat;Pectinesterase_inhib_dom;Pectinesterase_Tyr_AS		0.156317
324	AT1G76160.1	Q9SGR6	SKU5 similar 5;SKU5-similar 6	Candidate RBP	10	10	10	10	26.1075	26.7129	20.9401	10	2.09401	copper ion binding;oxidoreductase activity, oxidizing metal ions	Cu-oxidase;Cu-oxidase_2;Cu-oxidase_3	Cu-oxidase;Cu-oxidase_2;Cu-oxidase_3;Cupredoxin		0.156317
325	AT2G38770.1	Q8L5Y4	P-loop containing nucleoside triphosphate hydrolases superfamily protein	Candidate RBP	10	10	10	10	27.9203	29.066	22.3287	10	2.23287	hydrolase activity;mRNA binding;RNA binding	Aquarius_N	Aquarius_N;CWF11_fam;P-loop_NTPase		0.156317
326	AT1G79930.2	Q9S7C0	heat shock protein 91;heat shock protein 91;Heat shock protein 70 (Hsp 70) family protein;Heat shock protein 70 (Hsp 70) family protein;Heat shock protein 70 (Hsp 70) family protein;Heat shock protein 70 (Hsp 70) family protein	Candidate RBP	10	10	10	10	27.2353	28.066	21.7671	10	2.17671	ATP binding	HSP70	Hsp_70_fam;HSP70_C_sf;HSP70_peptide-bd_sf		0.156317
327	AT2G02160.1	Q9ZUM0	CCCH-type zinc finger family protein	Candidate RBP	10	10	10	10	26.3511	26.509	20.9534	10	2.09534	DNA binding;metal ion binding;mRNA binding		Znf_CCCH;Znf_CCCH_sf		0.156317
328	AT5G57870.1	Q93ZT6	MIF4G domain-containing protein / MA3 domain-containing protein;MIF4G domain-containing protein / MA3 domain-containing protein	Candidate RBP	10	10	10	10	27.5969	27.391	21.6626	10	2.16626	mRNA binding;translation initiation factor activity	MA3;MIF4G	ARM-type_fold;Initiation_fac_eIF4g_MI;MIF4G-like_typ-3;MIF4-like_sf		0.156317
329	AT2G34420.1	Q39141	photosystem II light harvesting complex gene B1B2;chlorophyll A/B binding protein 1;chlorophyll A/B-binding protein 2;chlorophyll A/B binding protein 3;photosystem II light harvesting complex gene 2,1;photosystem II light harvesting complex gene	Candidate RBP	10	10	10	25.3273	26.3926	10	20.5733	10	2.05733	chlorophyll binding;protein domain specific binding	Chloroa_b-bind	Chloro_AB-bd_pln;Chloroa_b-bind;Chlorophyll_a/b-bd_dom_sf		0.156317
330	AT1G63940.4	B9DGR6	monodehydroascorbate reductase 6;monodehydroascorbate reductase 6;monodehydroascorbate reductase 6;monodehydroascorbate reductase 6	Candidate RBP	10	10	10	10	26.3545	26.965	21.1065	10	2.11065	flavin adenine dinucleotide binding;oxidoreductase activity	Pyr_redox_2	FAD/NAD-bd_sf;FAD/NAD-binding_dom;FAD/NAD-linked_Rdtase_dimer_sf		0.156317
331	AT3G03960.1	Q94K05	TCP-1/cpn60 chaperonin family protein	Candidate RBP	10	10	10	10	26.4314	26.5135	20.9816	10	2.09816	ATP binding;protein binding involved in protein folding;unfolded protein binding	Cpn60_TCP1	Chap_CCT_theta;Chaperone_TCP-1;Chaperonin_TCP-1_CS;Cpn60/TCP-1;GroEL-like_apical_dom_sf;GROEL-like_equatorial_sf;TCP-1-like_intermed_sf		0.156317
332	AT3G03250.3	Q9M9P3	UDP-GLUCOSE PYROPHOSPHORYLASE 1;UDP-GLUCOSE PYROPHOSPHORYLASE 1;UDP-GLUCOSE PYROPHOSPHORYLASE 1	Candidate RBP	26.4614	10	10	25.2785	26.4723	26.5682	26.1063	15.4871	1.68568	UTP:glucose-1-phosphate uridylyltransferase activity	UDPGP	Nucleotide-diphossugar_trans;UDPGP_fam;UDPGP_trans		0.164405
333	AT1G68560.1	Q9S7Y7	alpha-xylosidase 1	Candidate RBP	10	10	10	10	25.7466	25.9203	20.5556	10	2.05556	alpha-D-xyloside xylohydrolase;alpha-L-arabinofuranosidase activity;carbohydrate binding;xylan 1,4-beta-xylosidase activity;xyloglucan 1,6-alpha-xylosidase activity	Gal_mutarotas_2;Glyco_hydro_31;NtCtMGAM_N	Gal_mutarotase_N;Gal_mutarotase_sf_dom;Glyco_hydro_31;Glyco_hydro_31_AS;Glyco_hydro_31_N_dom;Glyco_hydro_b;Glycoside_hydrolase_SF		0.156317
334	AT5G61960.9	Q8W4I9	MEI2-like protein 1;MEI2-like protein 1;MEI2-like protein 1;MEI2-like protein 1;MEI2-like protein 1;MEI2-like protein 1;MEI2-like protein 1;MEI2-like protein 1;MEI2-like protein 1;MEI2-like protein 1;MEI2-like protein 1	Candidate RBP	10	10	10	10	27.8682	27.6998	21.856	10	2.1856	mRNA binding;RNA binding	RRM_1;RRM_2	MEI2_like_RRM1;Mei2-like_Rrm_C;MEI2-like_RRM3;Nucleotide-bd_a/b_plait_sf;RBD_domain_sf;RRM_dom		0.156317
335	AT2G40660.1	Q93VB0	Nucleic acid-binding, OB-fold-like protein	Candidate RBP	10	10	10	10	25.7155	26.2785	20.6647	10	2.06647	aminoacyl-tRNA ligase activity;tRNA binding	tRNA_bind	Glutathione-S-Trfase_C_sf;NA-bd_OB-fold;tRNA-bd_dom		0.156317
336	AT3G08530.1	Q0WLB5	Clathrin, heavy chain;Clathrin, heavy chain	Candidate RBP	10	10	10	10	27.4154	27.6458	21.6871	10	2.16871	clathrin light chain binding;identical protein binding;structural molecule activity	Clathrin;Clathrin_propel;Clathrin-link	ARM-type_fold;Clathrin_H-chain/VPS_repeat;Clathrin_H-chain_linker_core;Clathrin_H-chain_N;Clathrin_H-chain_propeller_rpt;Clathrin_heavy_chain;TPR-like_helical_dom_sf		0.156317
337	AT1G63770.4	B3H621	Peptidase M1 family protein;Peptidase M1 family protein;Peptidase M1 family protein;Peptidase M1 family protein;Peptidase M1 family protein;Peptidase M1 family protein;Peptidase M1 family protein	Candidate RBP	10	10	10	10	25.824	26.5667	20.7969	10	2.07969	metallopeptidase activity;zinc ion binding	DUF3458;DUF3458_C;Peptidase_M1	PepN_Ig-like_sf;Peptidase_M1;Peptidase_M1_N;Peptidase_M1_pepN;Peptidase_M1_pepN_C;Peptidase_M1_pepN_C_sf;Peptidase_M1_pepN_Ig-like;Peptidase_M4/M1_CTD_sf		0.156317
338	AT5G56680.1	Q9SW96	Class II aminoacyl-tRNA and biotin synthetases superfamily protein	Candidate RBP	10	10	10	10	26.3239	26.0464	20.7901	10	2.07901	asparagine-tRNA ligase activity;ATP binding;DNA binding	tRNA_anti-codon;tRNA-synt_2;WHEP-TRS	aa-tRNA-synt_II;aa-tRNA-synth_II;Asn-tRNA-ligase;Asp/Asn-tRNA-synth_IIb;NA-bd_OB_tRNA;NA-bd_OB-fold;WHEP-TRS_dom		0.156317
339	AT3G52880.1	F4J849	monodehydroascorbate reductase 1;monodehydroascorbate reductase 1	Candidate RBP	10	10	10	10	27.1115	26.8385	21.3166	10	2.13166	flavin adenine dinucleotide binding;monodehydroascorbate reductase (NADH) activity	Pyr_redox_2	FAD/NAD-bd_sf;FAD/NAD-binding_dom;FAD/NAD-linked_Rdtase_dimer_sf;Pyridine_nuc-diS_OxRdtase_2		0.156317
340	AT5G15490.1	Q9LF33	UDP-glucose 6-dehydrogenase family protein;UDP-glucose 6-dehydrogenase family protein;UDP-glucose 6-dehydrogenase family protein;UDP-glucose 6-dehydrogenase family protein;UDP-glucose dehydrogenase 1	Candidate RBP	26.3795	10	10	10	26.673	27.1604	21.2778	15.4598	1.37633	NAD binding;UDP-glucose 6-dehydrogenase activity	UDPG_MGDP_dh;UDPG_MGDP_dh_C;UDPG_MGDP_dh_N	6-PGluconate_DH-like_C_sf;NAD(P)-bd_dom_sf;UDP-Glc/GDP-Man;UDP-Glc/GDP-Man_DH_C;UDP-Glc/GDP-Man_DH_C_sf;UDP-Glc/GDP-Man_DH_dimer;UDP-Glc/GDP-Man_DH_N;UDPglc_DH_euk		0.529812
341	AT5G63550.1	Q84JB7	DEK domain-containing chromatin associated protein;DEK domain-containing chromatin associated protein	Candidate RBP	10	10	10	27.4394	10	25.9933	21.1442	10	2.11442		DEK_C	DEK_C		0.156317
342	AT3G20050.1	P28769	T-complex protein 1 alpha subunit	Candidate RBP	10	10	10	10	25.9998	26.2207	20.7402	10	2.07402	ATP binding;unfolded protein binding	Cpn60_TCP1	Chap_CCT_alpha;Chaperone_TCP-1;Chaperonin_TCP-1_CS;Cpn60/TCP-1;GroEL-like_apical_dom_sf;GROEL-like_equatorial_sf;TCP-1-like_intermed_sf		0.156317
343	ATCG00800.1	P56798	structural constituent of ribosome	Candidate RBP	10	10	10	10	25.6622	25.7103	20.4575	10	2.04575	rRNA binding;structural constituent of ribosome	Ribosomal_S3_C	KH_dom_type_2;KH_dom-like_a/b;KH_sf_prok-type;Ribosomal_S3_bac;Ribosomal_S3_C;Ribosomal_S3_C_sf;Ribosomal_S3_CS		0.156317
344	AT1G22530.1	Q56ZI2	PATELLIN 2;PATELLIN 2	Candidate RBP	10	10	10	10	27.2714	27.3578	21.5431	10	2.15431	lipid binding;protease binding	CRAL_TRIO;CRAL_TRIO_N	CRAL/TRIO_N_dom;CRAL/TRIO_N_dom_sf;CRAL-TRIO_dom;CRAL-TRIO_dom_sf;GOLD_dom;GOLD_dom_sf		0.156317
345	AT1G06950.1	Q8LPR9	translocon at the inner envelope membrane of chloroplasts 110	Candidate RBP	10	10	10	10	26.8019	27.2535	21.3518	10	2.13518		Tic110	TIC110		0.156317
346	AT5G26780.4	Q94C74	serine hydroxymethyltransferase 2;serine hydroxymethyltransferase 2;serine hydroxymethyltransferase 2;serine hydroxymethyltransferase 2	Candidate RBP	10	10	10	10	25.5492	26.1015	20.5502	10	2.05502	amino acid binding;cobalt ion binding;glycine hydroxymethyltransferase activity;pyridoxal phosphate binding;serine binding;zinc ion binding	SHMT	PyrdxlP-dep_Trfase;PyrdxlP-dep_Trfase_dom1;PyrdxlP-dep_Trfase_major;Ser_HO-MeTrfase;Ser_HO-MeTrfase_PLP_BS;SHMT-like_dom		0.156317
347	AT5G60790.1	Q9FJH6	ABC transporter family protein	Candidate RBP	10	10	10	10	26.0772	25.6676	20.5816	10	2.05816	ATP binding;ATPase activity;transporter activity	ABC_tran;ABC_tran_Xtn	AAA+_ATPase;ABC_tran_Xtn;ABC_transporter_CS;ABC_transporter-like;P-loop_NTPase		0.156317
348	AT3G58730.1	Q9XGM1	vacuolar ATP synthase subunit D (VATD) / V-ATPase D subunit / vacuolar proton pump D subunit (VATPD)	Candidate RBP	10	10	10	10	25.3477	25.4862	20.278	10	2.0278	proton-transporting ATPase activity, rotational mechanism	ATP-synt_D	V_ATPase_D		0.156317
349	AT4G10790.1	Q9M0N1	UBX domain-containing protein	Candidate RBP	10	10	10	10	26.976	26.002	20.9926	10	2.09926	protein binding, bridging;ubiquitin binding	UBX	Thioredoxin-like_sf;UAS;Ubiquitin-like_domsf;UBX_dom		0.156317
350	AT1G80410.1	F4HS68	tetratricopeptide repeat (TPR)-containing protein;tetratricopeptide repeat (TPR)-containing protein	Candidate RBP	10	10	10	10	26.6865	27.0401	21.2422	10	2.12422		NARP1;TPR_1	NatA_aux_su;TPR_1;TPR_repeat;TPR-contain_dom;TPR-like_helical_dom_sf		0.156317
351	AT4G16760.1	F4JMK8	acyl-CoA oxidase 1;acyl-CoA oxidase 1	Candidate RBP	10	10	10	10	26.6595	26.3729	21.0108	10	2.10108	acyl-CoA oxidase activity;FAD binding	ACOX;Acyl-CoA_dh_M;Acyl-CoA_ox_N	AcylCo_DH-like_C;AcylCoA_DH/ox_N_sf;AcylCoA_DH/oxidase_NM_dom;Acyl-CoA_ox_N;Acyl-CoA_Oxase/DH_cen-dom;Acyl-CoA_oxidase;Acyl-CoA_oxidase_C		0.156317
352	AT4G28080.1	F4JKH6	Tetratricopeptide repeat (TPR)-like superfamily protein	Candidate RBP	10	10	10	10	26.5315	27.9031	21.4782	10	2.14782		CLU_N;eIF3_p135	CLU_dom;CLU_N;CLU-central;TPR_repeat;TPR-contain_dom;TPR-like_helical_dom_sf		0.156317
353	AT5G15270.3	Q0WNX3	RNA-binding KH domain-containing protein;RNA-binding KH domain-containing protein;RNA-binding KH domain-containing protein	Candidate RBP	10	10	10	10	24.9628	24.5696	19.8441	10	1.98441	mRNA binding	KH_1	KH_dom;KH_dom_type_1;KH_dom_type_1_sf		0.156317
354	AT1G02640.1	Q94KD8	beta-xylosidase 2	Candidate RBP	10	10	10	10	26.2679	25.918	20.7286	10	2.07286	alpha-L-arabinofuranosidase activity;xylan 1,4-beta-xylosidase activity	Fn3-like;Glyco_hydro_3;Glyco_hydro_3_C	Fn3-like;Glyco_hydro_3_C;Glyco_hydro_3_C_sf;Glyco_hydro_3_N;Glyco_hydro_3_N_sf;Glycoside_hydrolase_SF;Ig-like_fold		0.156317
355	AT5G19820.1	Q93VS8	ARM repeat superfamily protein	Candidate RBP	10	10	10	10	25.6458	26.5536	20.7331	10	2.07331	nuclear localization sequence binding;protein transporter activity	HEAT	ARM-type_fold;HEAT;HEAT_type_2;Importin_beta;TOG		0.156317
356	AT5G22320.2	F4K9U4	Leucine-rich repeat (LRR) family protein;Leucine-rich repeat (LRR) family protein	Candidate RBP	10	10	10	10	24.5926	24.6431	19.7452	10	1.97452		LRR_4	Leu-rich_rpt;Leu-rich_rpt_4;Leu-rich_rpt_typical-subtyp;LRR_dom_sf		0.156317

## Sheet: c. 
GO enrichment analysis based on Molecular function of the GTS and candidate RNA binding proteins identified at Testa rupture and Radicle prorusion stages of Arabidopsis seed germination
Testa Rupture (TR) GTS-RBPs	Top 20 GO - 'Molecular Function' enriched terms ordered by increasing p-value
No.	Term_name	GO_term_ID	Adjusted_p_value	Negative_log10_of_adjusted_p_value	Term_size	Query_size	No of genes with Term_name	Total background (all genes Arabidopsis thaliana)	Protein IDs with GO term
1	mRNA binding	GO:0003729	1.64405e-112	111.784	492	102	81	21188	Q93W34,F4I3B3,Q0WW84,Q9LJH8,Q9SX80,F4HV67,Q8VZG7,F4KBV2,O49453,F4I0X0,F4JD88,F4J2E9,F4I1G1,Q9SKZ1,F4K7E0,P56820,Q9S791,Q9C658,Q9ASW4,Q9ZT92,O80567,A0A1P8AS03,Q9FKV6,F4HWS5,Q9M2F9,Q9SAD7,Q8L719,A8MR97,Q8GWE0,O22243,Q9ZUM0,Q9S814,O22173,B3H4Q3,Q9M885,Q9LZ82,Q93VA8,A8MR17,Q944A2,A8MS03,Q9LJX4,P49688,Q9FME2,Q9M339,F4J6A1,O23144,F4I0L1,Q9LMX6,Q9ZW02,Q8W034,Q8VXZ9,F4HWB0,A8MR27,Q9LXJ8,F4JB30,Q9ASP6,A8M…
2	RNA binding	GO:0003723	6.81572e-100	99.1665	1477	102	95	21188	Q93W34,F4I3B3,Q0WW84,Q9LJH8,Q9SX80,F4HV67,Q8VZG7,F4KBV2,O49453,Q9LZH9,F4I0X0,F4JD88,F4J2E9,F4I1G1,Q9SKZ1,F4K7E0,P56820,Q9S791,F4K4D5,Q9C658,Q9ASW4,Q9ZT92,O80567,A0A1P8AS03,Q9FKV6,Q9LD90,F4HWS5,P92964,Q9M2F9,Q9SAD7,Q8L719,A8MR97,Q8GWE0,O22243,Q8GZQ3,Q9ZPI1,Q9ZVD5,Q9ZUM0,Q9S814,O22173,B3H4Q3,Q9M885,Q9LZ82,Q93VA8,F4JME0,A8MR17,Q944A2,A8MS03,Q9FLF0,Q9LJX4,P49688,Q9FME2,Q9M339,F4J6A1,O23144,F4I0L1,Q9L…
3	nucleic acid binding	GO:0003676	5.2342e-56	55.2811	4253	102	95	21188	Q93W34,F4I3B3,Q0WW84,Q9LJH8,Q9SX80,F4HV67,Q8VZG7,F4KBV2,O49453,Q9LZH9,F4I0X0,F4JD88,F4J2E9,F4I1G1,Q9SKZ1,F4K7E0,P56820,Q9S791,F4K4D5,Q9C658,Q9ASW4,Q9ZT92,O80567,A0A1P8AS03,Q9FKV6,Q9LD90,F4HWS5,P92964,Q9M2F9,Q9SAD7,Q8L719,A8MR97,Q8GWE0,O22243,Q8GZQ3,Q9ZPI1,Q9ZVD5,Q9ZUM0,Q9S814,O22173,B3H4Q3,Q9M885,Q9LZ82,Q93VA8,F4JME0,A8MR17,Q944A2,A8MS03,Q9FLF0,Q9LJX4,P49688,Q9FME2,Q9M339,F4J6A1,O23144,F4I0L1,Q9L…
4	heterocyclic compound binding	GO:1901363	1.13172e-35	34.9463	7569	102	97	21188	Q93W34,F4I3B3,Q0WW84,Q9LJH8,Q9SX80,F4HV67,Q8VZG7,F4KBV2,O49453,Q9LZH9,F4I0X0,F4JD88,F4J2E9,F4I1G1,Q9SKZ1,F4K7E0,P56820,Q9S791,F4K4D5,P33207,Q9C658,Q9ASW4,Q9ZT92,O80567,A0A1P8AS03,Q9FKV6,Q9LD90,F4HWS5,P92964,Q9M2F9,Q9SAD7,Q8L719,A8MR97,Q8GWE0,P42730,O22243,Q8GZQ3,Q9ZPI1,Q9ZVD5,Q9ZUM0,Q9S814,O22173,B3H4Q3,Q9M885,Q9LZ82,Q93VA8,F4JME0,A8MR17,Q944A2,A8MS03,Q9FLF0,Q9LJX4,P49688,Q9FME2,Q9M339,F4J6A1,O23…
5	organic cyclic compound binding	GO:0097159	1.23794e-35	34.9073	7594	102	97	21188	Q93W34,F4I3B3,Q0WW84,Q9LJH8,Q9SX80,F4HV67,Q8VZG7,F4KBV2,O49453,Q9LZH9,F4I0X0,F4JD88,F4J2E9,F4I1G1,Q9SKZ1,F4K7E0,P56820,Q9S791,F4K4D5,P33207,Q9C658,Q9ASW4,Q9ZT92,O80567,A0A1P8AS03,Q9FKV6,Q9LD90,F4HWS5,P92964,Q9M2F9,Q9SAD7,Q8L719,A8MR97,Q8GWE0,P42730,O22243,Q8GZQ3,Q9ZPI1,Q9ZVD5,Q9ZUM0,Q9S814,O22173,B3H4Q3,Q9M885,Q9LZ82,Q93VA8,F4JME0,A8MR17,Q944A2,A8MS03,Q9FLF0,Q9LJX4,P49688,Q9FME2,Q9M339,F4J6A1,O23…
6	binding	GO:0005488	1.72645e-12	11.7628	14284	102	99	21188	Q93W34,F4I3B3,Q0WW84,Q9LJH8,Q9SX80,F4HV67,Q8VZG7,F4KBV2,O49453,Q9LZH9,F4I0X0,F4JD88,F4J2E9,F4I1G1,Q9SKZ1,F4K7E0,P56820,Q9C7F7,Q9S791,F4K4D5,P33207,Q9C658,Q9ASW4,Q9ZT92,O80567,A0A1P8AS03,Q9FKV6,Q9LD90,F4HWS5,P92964,Q9M2F9,Q9SAD7,Q8L719,Q9C7N3,A8MR97,Q8GWE0,P42730,O22243,Q8GZQ3,Q9ZPI1,Q9ZVD5,Q9ZUM0,Q9S814,O22173,B3H4Q3,Q9M885,Q9LZ82,Q93VA8,F4JME0,A8MR17,Q944A2,A8MS03,Q9FLF0,Q9LJX4,P49688,Q9FME2,Q9M…
7	poly(A) binding	GO:0008143	2.58922e-10	9.58683	23	102	7	21188	Q93W34,F4I3B3,Q0WW84,Q9SX80,F4KBV2,O22173,Q8VXZ9
8	poly-purine tract binding	GO:0070717	3.18589e-10	9.49677	24	102	7	21188	Q93W34,F4I3B3,Q0WW84,Q9SX80,F4KBV2,O22173,Q8VXZ9
9	translation initiation factor activity	GO:0003743	5.8749e-08	7.231	111	102	9	21188	P56820,F4K4D5,Q9FKV6,Q9SAD7,A8MR97,F4J6A1,O49160,Q9LD55,Q9SZP8
10	single-stranded RNA binding	GO:0003727	7.70129e-08	7.11344	80	102	8	21188	Q93W34,F4I3B3,Q0WW84,Q9SX80,F4KBV2,O22173,Q9LJX4,Q8VXZ9
11	translation factor activity, RNA binding	GO:0008135	2.84991e-07	6.54517	183	102	10	21188	P56820,F4K4D5,Q9FKV6,Q9SAD7,A8MR97,F4J6A1,O49160,Q9LD55,F4JMU5,Q9SZP8
12	translation regulator activity, nucleic acid binding	GO:0090079	4.54867e-07	6.34212	194	102	10	21188	P56820,F4K4D5,Q9FKV6,Q9SAD7,A8MR97,F4J6A1,O49160,Q9LD55,F4JMU5,Q9SZP8
13	translation regulator activity	GO:0045182	5.09303e-07	6.29302	198	102	10	21188	P56820,F4K4D5,Q9FKV6,Q9SAD7,A8MR97,F4J6A1,O49160,Q9LD55,F4JMU5,Q9SZP8
14	mRNA cap binding	GO:0098808	0.000265552	3.57585	2	102	2	21188	P56820,Q9FKV6
15	structural constituent of ribosome	GO:0003735	0.000447628	3.34908	428	102	10	21188	Q9LZH9,Q9M885,A8MS03,Q9FLF0,P49688,Q9M339,A8MRH4,Q93VC7,P59230,P51418
16	mRNA 3'-UTR binding	GO:0003730	0.00117797	2.92887	20	102	3	21188	O22173,Q9FM47,Q9LES2
17	snoRNA binding	GO:0030515	0.00247605	2.60624	26	102	3	21188	Q9SGT7,Q9MAB3,O04658
18	structural molecule activity	GO:0005198	0.00393533	2.40502	572	102	10	21188	Q9LZH9,Q9M885,A8MS03,Q9FLF0,P49688,Q9M339,A8MRH4,Q93VC7,P59230,P51418
19	miRNA binding	GO:0035198	0.00404486	2.3931	7	102	2	21188	Q9ZVD5,O04379
20	regulatory RNA binding	GO:0061980	0.00815687	2.08848	10	102	2	21188	Q9ZVD5,O04379
Radicle protrusion (RP) GTS-RBPs	Top 20 GO - 'Molecular Function' enriched terms ordered by increasing p-value
No.	Term_name	GO_term_ID	Adjusted_p_value	Negative_log10_of_adjusted_p_value	Term_size	Query_size	No of genes with Term_name	Total background (Arabidopsis thaliana)	Protein IDs with GO term
1	mRNA binding	GO:0003729	1.4122e-97	96.8501	492	109	76	21188	O81126,Q9SG10,Q8VYA5,Q0WR30,P16181,P92966,Q9SRX2,F4KDU5,Q9LIN3,Q9LKA4,Q9LNV5,F4IGU7,P38666,P46286,Q2V3X4,F4KGU2,F4K5C7,Q940B0,B9DG17,Q9C514,Q42262,P42731,Q9SIP7,F4HUQ5,F4ISQ7,Q9SAB3,Q9FLT0,F4JV21,F4JFN7,F4J8X6,P51418,Q93VC7,A8MRH4,F4HWB0,Q67YS0,Q9M885,A8MS03,Q9FVQ1,Q9LMX6,F4JMU5,Q501B0,Q9SZP8,Q9FME2,Q0WUY5,Q9LES2,F4IT98,Q9LXJ8,Q8W034,P49688,F4I0L1,Q9M339,F4JB30,Q944A2,Q93VA8,F4K703,O22173,Q9FM47,…
2	RNA binding	GO:0003723	1.25656e-83	82.9008	1477	109	90	21188	O04603,Q9LRR6,O81126,Q9SG10,Q8VYA5,Q0WR30,P16181,P92966,Q9SRX2,P49692,F4KDU5,Q93ZV7,Q9LIN3,Q9ZT91,Q9LKA4,F4JWF3,Q9LNV5,F4IGU7,P38666,P46286,Q2V3X4,F4KGU2,F4K5C7,Q940B0,B9DG17,Q9C514,Q42262,P42731,Q9SIP7,F4HUQ5,F4ISQ7,Q39189,Q9SAB3,Q9FLT0,Q9FJA6,F4JV21,F4JFN7,F4J8X6,Q9MAB3,P51418,Q93VC7,A8MRH4,F4HWB0,Q9SGT7,Q67YS0,P59230,Q9M885,A8MS03,Q9FVQ1,F4JME0,O04658,Q9LMX6,F4JMU5,Q501B0,Q9SZP8,Q9FME2,Q0WUY5,…
3	nucleic acid binding	GO:0003676	1.60425e-45	44.7947	4253	109	92	21188	O04603,Q9LRR6,O81126,Q9SG10,Q8VYA5,Q0WR30,P16181,P92966,Q9SRX2,P49692,F4KDU5,Q93ZV7,Q9LIN3,Q9ZT91,Q9LKA4,F4JWF3,Q9LNV5,F4K5B9,F4IGU7,Q9M2U7,P38666,P46286,Q2V3X4,F4KGU2,F4K5C7,Q940B0,B9DG17,Q9C514,Q42262,P42731,Q9SIP7,F4HUQ5,F4ISQ7,Q39189,Q9SAB3,Q9FLT0,Q9FJA6,F4JV21,F4JFN7,F4J8X6,Q9MAB3,P51418,Q93VC7,A8MRH4,F4HWB0,Q9SGT7,Q67YS0,P59230,Q9M885,A8MS03,Q9FVQ1,F4JME0,O04658,Q9LMX6,F4JMU5,Q501B0,Q9SZP8,…
4	heterocyclic compound binding	GO:1901363	2.5955e-34	33.5858	7569	109	101	21188	O04603,Q9LRR6,O81126,Q9SG10,O23654,F4JFV6,Q8VYA5,B9DHM5,P20649,Q0WR30,P16181,P92966,Q9SRX2,P49692,Q9SA73,F4KDU5,Q93ZV7,Q9LIN3,Q9ZT91,Q9LKA4,F4JWF3,Q9LNV5,F4K5B9,F4IGU7,F4HNZ6,Q9M2U7,P38666,P46286,Q2V3X4,F4KGU2,F4K5C7,Q940B0,P54609,F4KCE5,B9DG17,Q9C514,Q42262,P42731,Q9SIP7,F4HUQ5,F4ISQ7,Q39189,Q9SAB3,Q9FLT0,Q9FJA6,Q9LHA8,F4JV21,F4JFN7,F4J8X6,Q9MAB3,P51418,Q93VC7,A8MRH4,F4HWB0,Q9SGT7,Q67YS0,P59230,…
5	organic cyclic compound binding	GO:0097159	2.86174e-34	33.5434	7594	109	101	21188	O04603,Q9LRR6,O81126,Q9SG10,O23654,F4JFV6,Q8VYA5,B9DHM5,P20649,Q0WR30,P16181,P92966,Q9SRX2,P49692,Q9SA73,F4KDU5,Q93ZV7,Q9LIN3,Q9ZT91,Q9LKA4,F4JWF3,Q9LNV5,F4K5B9,F4IGU7,F4HNZ6,Q9M2U7,P38666,P46286,Q2V3X4,F4KGU2,F4K5C7,Q940B0,P54609,F4KCE5,B9DG17,Q9C514,Q42262,P42731,Q9SIP7,F4HUQ5,F4ISQ7,Q39189,Q9SAB3,Q9FLT0,Q9FJA6,Q9LHA8,F4JV21,F4JFN7,F4J8X6,Q9MAB3,P51418,Q93VC7,A8MRH4,F4HWB0,Q9SGT7,Q67YS0,P59230,…
6	structural constituent of ribosome	GO:0003735	2.50857e-19	18.6006	428	109	26	21188	O04603,P16181,Q9SRX2,P49692,F4KDU5,P38666,P46286,Q2V3X4,F4KGU2,F4K5C7,Q940B0,P59271,B9DG17,Q9C514,Q42262,Q9SIP7,Q9FJA6,P51418,Q93VC7,A8MRH4,P59230,Q9M885,A8MS03,Q9FLF0,P49688,Q9M339
7	structural molecule activity	GO:0005198	2.83172e-16	15.548	572	109	26	21188	O04603,P16181,Q9SRX2,P49692,F4KDU5,P38666,P46286,Q2V3X4,F4KGU2,F4K5C7,Q940B0,P59271,B9DG17,Q9C514,Q42262,Q9SIP7,Q9FJA6,P51418,Q93VC7,A8MRH4,P59230,Q9M885,A8MS03,Q9FLF0,P49688,Q9M339
8	binding	GO:0005488	1.50969e-12	11.8211	14284	109	105	21188	O04603,Q9LRR6,O81126,Q9SG10,O23654,F4JFV6,Q8VYA5,B9DHM5,P20649,Q0WR30,P16181,P92966,Q9SRX2,P49692,Q9SA73,F4KDU5,Q93ZV7,Q9LIN3,Q9ZT91,Q9LKA4,F4JWF3,F4JBY2,Q9LNV5,F4K5B9,F4IGU7,F4HNZ6,Q8L831,Q9M2U7,P38666,P46286,Q2V3X4,F4KGU2,F4K5C7,Q940B0,P59271,P54609,F4KCE5,B9DG17,Q9C514,Q42262,P42731,Q9SIP7,F4HUQ5,F4ISQ7,Q9LDA7,Q39189,Q9SAB3,Q9FLT0,Q9FJA6,Q9LHA8,F4JV21,F4JFN7,F4J8X6,Q9MAB3,P51418,Q93VC7,A8MRH4,…
9	oxidized purine nucleobase lesion DNA N-glycosylase activity	GO:0008534	5.50019e-05	4.25962	6	109	3	21188	Q9SIP7,Q9FJA6,Q9M339
10	mRNA 3'-UTR binding	GO:0003730	5.69478e-05	4.24452	20	109	4	21188	P42731,Q9LES2,O22173,Q9FM47
11	single-stranded RNA binding	GO:0003727	6.11576e-05	4.21355	80	109	6	21188	F4JWF3,P42731,Q9SAB3,O22173,Q8VXZ9,Q9LJX4
12	poly(A) binding	GO:0008143	8.57087e-05	4.06697	23	109	4	21188	P42731,Q9SAB3,O22173,Q8VXZ9
13	poly-purine tract binding	GO:0070717	9.45634e-05	4.02428	24	109	4	21188	P42731,Q9SAB3,O22173,Q8VXZ9
14	oxidized base lesion DNA N-glycosylase activity	GO:0000702	9.82623e-05	4.00761	8	109	3	21188	Q9SIP7,Q9FJA6,Q9M339
15	oxidized purine DNA binding	GO:0032357	0.000182863	3.73787	10	109	3	21188	Q9SIP7,Q9FJA6,Q9M339
16	oxidized DNA binding	GO:0032356	0.000182863	3.73787	10	109	3	21188	Q9SIP7,Q9FJA6,Q9M339
17	DNA-(apurinic or apyrimidinic site) endonuclease activity	GO:0003906	0.000313169	3.50422	12	109	3	21188	Q9SIP7,Q9FJA6,Q9M339
18	translation factor activity, RNA binding	GO:0008135	0.000476365	3.32206	183	109	7	21188	Q9ZT91,P42731,F4JMU5,Q9SZP8,F4J6A1,Q9LD55,O49160
19	translation regulator activity, nucleic acid binding	GO:0090079	0.00065275	3.18525	194	109	7	21188	Q9ZT91,P42731,F4JMU5,Q9SZP8,F4J6A1,Q9LD55,O49160
20	translation regulator activity	GO:0045182	0.000705008	3.15181	198	109	7	21188	Q9ZT91,P42731,F4JMU5,Q9SZP8,F4J6A1,Q9LD55,O49160
Testa Rupture (TR) candidate RBPs	Top 20 GO - 'Molecular Function' enriched terms ordered by increasing p-value
No.	Term_name	GO_term_ID	Adjusted_p_value	Negative_log10_of_adjusted_p_value	Term_size	Query_size	No of genes with Term_name	Total background (Arabidopsis thaliana)	Protein IDs with GO term
1	mRNA binding	GO:0003729	1.27228e-71	70.8954	492	212	79	21188	Q9SAB3,Q9SX79,P42731,Q8LD03,Q9SIP7,Q9FPJ8,Q9FXA2,O65639,Q41188,Q9ZUU4,Q39165,Q9ZUT9,B3H7J6,F4KGU2,O22791,Q8LFS6,Q04836,Q9C514,Q38896,Q9FLT0,F4IHK9,Q9CAV0,Q94C69,B9DG17,Q9LVT8,Q940B0,F4IT48,F4JVB9,P46286,Q9FGS0,F4JTD3,Q39061,P16181,Q8RYC3,O82762,F4K5C7,Q93VG5,P38666,F4HUQ5,Q42262,Q0WR30,Q9ASR1,Q9FJR0,Q9LKA4,F4K6B6,Q9LIN3,Q9SRX2,Q2V3X4,O23593,F4ISQ7,Q9C9C6,Q9ZU66,O23523,Q6NPN3,Q9LHP1,A8MQQ1,P92966,…
2	RNA binding	GO:0003723	5.44945e-52	51.2636	1477	212	96	21188	Q9SAB3,Q9SX79,P42731,Q8LD03,Q9SIP7,Q9FPJ8,Q9FXA2,O65639,Q41188,Q9ZUU4,Q39165,Q9ZUT9,B3H7J6,F4KGU2,O22791,Q8LFS6,Q04836,Q9C514,Q38896,Q9FLT0,F4IHK9,Q9CAV0,Q94C69,B9DG17,Q9LVT8,Q940B0,F4IT48,F4JVB9,P46286,Q9FGS0,A8MRZ7,F4JTD3,A8MQR4,Q39061,P16181,F4J912,Q8RYC3,O82762,F4K5C7,Q9FJA6,Q93VG5,P38666,F4HUQ5,Q9SCX3,Q42262,Q0WR30,Q9ASR1,Q9FJR0,Q9FZ76,Q9FVT2,Q9LKA4,F4K6B6,Q9LIN3,Q9SRX2,P83484,Q2V3X4,O23593,…
3	nucleic acid binding	GO:0003676	2.3676e-16	15.6257	4253	212	99	21188	Q9SAB3,Q9SX79,P42731,Q8LD03,Q9SIP7,Q9FPJ8,Q9FXA2,O65639,Q41188,Q9ZUU4,Q39165,Q9ZUT9,B3H7J6,F4KGU2,O22791,Q8LFS6,Q04836,Q9C514,Q38896,Q9FLT0,F4IHK9,Q9CAV0,Q94C69,B9DG17,Q9LVT8,Q940B0,F4IT48,F4JVB9,P46286,Q9FGS0,A8MRZ7,F4JTD3,A8MQR4,Q39061,P16181,F4J912,Q8RYC3,O82762,F4K5C7,Q9FJA6,Q93VG5,P38666,F4HUQ5,Q9SCX3,Q42262,Q0WR30,Q9ASR1,F4K5B9,Q9FJR0,Q9FZ76,P25696,Q9FVT2,Q9LKA4,F4K6B6,Q9LIN3,Q9SRX2,P83484,…
4	structural constituent of ribosome	GO:0003735	5.46081e-16	15.2627	428	212	31	21188	Q8LD03,Q9SIP7,Q9ZUT9,B3H7J6,F4KGU2,Q9C514,Q9CAV0,P59271,B9DG17,Q940B0,F4IT48,P46286,F4JTD3,A8MQR4,P16181,F4J912,F4K5C7,Q9FJA6,O24456,Q93VG5,P38666,Q42262,Q9FZ76,Q9SQZ1,Q9SRX2,Q2V3X4,P49692,Q9C9C6,Q9LHP1,A8MQQ1,F4KDU5
5	structural molecule activity	GO:0005198	2.93722e-14	13.5321	572	212	33	21188	Q8LD03,Q9SIP7,Q9ZUT9,B3H7J6,F4KGU2,Q9C514,Q9CAV0,P59271,B9DG17,Q940B0,F4IT48,P46286,F4JTD3,A8MQR4,P16181,F4J912,F4K5C7,Q9FJA6,O24456,Q93VG5,P38666,Q42262,Q9FZ76,Q9SQZ1,Q9SRX2,Q2V3X4,P49692,Q9C9C6,Q9LHP1,A8MQQ1,F4KDU5,F4J109,Q0WLB5
6	heterocyclic compound binding	GO:1901363	1.57478e-12	11.8028	7569	212	130	21188	Q9SAB3,Q9SX79,P42731,Q8LD03,Q9SIP7,Q9FPJ8,Q9FXA2,O65639,Q41188,Q9ZUU4,Q39165,Q9ZUT9,B3H7J6,F4KGU2,O22791,Q8LFS6,Q04836,Q9C514,Q38896,Q9FLT0,F4IHK9,Q9CAV0,Q94C69,B9DG17,O81270,Q9LVT8,Q940B0,F4IT48,F4JVB9,P46286,Q9FGS0,A8MRZ7,F4JTD3,A8MQR4,Q39061,P16181,F4J912,Q8RYC3,O82762,F4K5C7,Q9FJA6,Q8H156,Q93VG5,P38666,F4HUQ5,Q9SCX3,Q42262,Q0WR30,Q9ASR1,F4K5B9,A8MQP1,F4JM86,Q9FJR0,Q9FZ76,P25696,Q9SAJ4,Q9FVT2,…
7	organic cyclic compound binding	GO:0097159	1.79297e-12	11.7464	7594	212	130	21188	Q9SAB3,Q9SX79,P42731,Q8LD03,Q9SIP7,Q9FPJ8,Q9FXA2,O65639,Q41188,Q9ZUU4,Q39165,Q9ZUT9,B3H7J6,F4KGU2,O22791,Q8LFS6,Q04836,Q9C514,Q38896,Q9FLT0,F4IHK9,Q9CAV0,Q94C69,B9DG17,O81270,Q9LVT8,Q940B0,F4IT48,F4JVB9,P46286,Q9FGS0,A8MRZ7,F4JTD3,A8MQR4,Q39061,P16181,F4J912,Q8RYC3,O82762,F4K5C7,Q9FJA6,Q8H156,Q93VG5,P38666,F4HUQ5,Q9SCX3,Q42262,Q0WR30,Q9ASR1,F4K5B9,A8MQP1,F4JM86,Q9FJR0,Q9FZ76,P25696,Q9SAJ4,Q9FVT2,…
8	copper ion binding	GO:0005507	1.01148e-08	7.99504	201	212	16	21188	A8MQR4,P48491,Q9ZP06,Q9ASR1,A8MQP1,O50008,P31167,P25696,Q9FVT2,P83484,B3H6D7,F4KAP2,Q9SIB9,Q9SRZ6,P46645,B3H5Y0
9	single-stranded RNA binding	GO:0003727	1.93587e-08	7.71312	80	212	11	21188	Q9SAB3,Q9SX79,P42731,Q9FPJ8,Q9FXA2,Q9ZUU4,Q04836,Q9FGS0,P83484,F4JWF3,F4IMB5
10	poly(U) RNA binding	GO:0008266	3.53059e-07	6.45215	28	212	7	21188	P42731,Q9FXA2,Q9ZUU4,Q04836,Q9FGS0,P83484,F4IMB5
11	poly-pyrimidine tract binding	GO:0008187	8.81945e-07	6.05456	32	212	7	21188	P42731,Q9FXA2,Q9ZUU4,Q04836,Q9FGS0,P83484,F4IMB5
12	transition metal ion binding	GO:0046914	6.33389e-05	4.19833	1293	212	32	21188	O65639,Q41188,Q38896,Q94C69,A8MQR4,P48491,Q9LYK8,Q9ZP06,Q9ASR1,A8MQP1,F4JM86,Q9FJR0,O50008,P31167,P25696,Q9FVT2,Q9LIN3,Q8H0X6,P83484,B3H6D7,F4KAP2,Q9SIB9,F4IMB5,O23254,P06525,F4K7D6,Q9SRZ6,Q9ZT91,P46645,A8MRW5,O82380,B3H5Y0
13	poly(A) binding	GO:0008143	8.38118e-05	4.07669	23	212	5	21188	Q9SAB3,Q9SX79,P42731,Q9FPJ8,Q9FXA2
14	poly-purine tract binding	GO:0070717	9.75079e-05	4.01096	24	212	5	21188	Q9SAB3,Q9SX79,P42731,Q9FPJ8,Q9FXA2
15	oxidoreductase activity, acting on the CH-OH group of donors, NAD or NADP as acceptor	GO:0016616	0.00033582	3.47389	178	212	10	21188	Q9FZ42,Q9ZP06,P93819,F4K9G7,Q9ZPI5,P06525,F4K7D6,O82191,Q9SRZ6,Q8L9C4
16	binding	GO:0005488	0.000505988	3.29586	14284	212	170	21188	Q9SAB3,Q9SX79,P42731,Q8LD03,Q9SIP7,Q9FPJ8,Q9FXA2,O65639,Q41188,Q9ZUU4,Q39165,Q9ZUT9,B3H7J6,F4KGU2,O22791,Q8LFS6,Q04836,Q9C514,Q38896,Q9FLT0,F4IHK9,Q9CAV0,Q94C69,P59271,B9DG17,O81270,Q9LVT8,Q940B0,F4IT48,F4JVB9,P46286,Q9FGS0,A8MRZ7,F4JTD3,A8MQR4,Q39061,P48491,P16181,F4J912,P28297,Q8RYC3,O65398,O82762,F4K5C7,Q9FJA6,O24456,Q8H156,Q93VG5,P38666,F4HUQ5,Q9SCX3,P31265,Q42262,Q9LYK8,O03042,Q9ZP06,Q0WR30,…
17	nutrient reservoir activity	GO:0045735	0.000505988	3.29586	58	212	6	21188	F4JLA9,F4K8S2,F4JQG6,Q9SK09,Q9LUJ7,F4IQK5
18	intramolecular oxidoreductase activity	GO:0016860	0.000505988	3.29586	58	212	6	21188	P48491,F4HZN9,Q9ZPI5,A8MSC5,Q9SRG3,F4K0F5
19	unfolded protein binding	GO:0051082	0.000505988	3.29586	150	212	9	21188	F4K6B6,P21238,Q9LHA8,P29402,Q9S9N1,Q9LDZ0,Q9SIF2,P27323,F4J1V2
20	translation regulator activity	GO:0045182	0.000630942	3.20001	198	212	10	21188	P42731,A8MRZ7,Q9SCX3,Q9ASR1,Q9FVT2,P17745,Q9ZT91,Q9C5Z2,Q93ZT6,Q9FMM3
RP Candidate RBPS	Top 20 GO - 'Molecular Function' enriched terms ordered by increasing p-value
No.	Term_name	GO_term_ID	Adjusted_p_value	Negative_log10_of_adjusted_p_value	Term_size	Query_size	No of genes with Term_name	Total background (Arabidopsis thaliana)	Protein IDs with GO term
1	mRNA binding	GO:0003729	4.77886e-59	58.3207	492	227	72	21188	Q9SX79,Q93W34,Q8LD03,F4I3B3,Q0WW84,Q9LJH8,Q9FPJ8,Q9FXA2,O65639,Q41188,Q39165,Q9SX80,Q9ZUT9,B3H7J6,O22791,F4HV67,Q8LFS6,Q38896,F4IHK9,Q9CAV0,Q94C69,Q8VZG7,F4IT48,F4JVB9,Q9FGS0,F4JTD3,Q8RYC3,O82762,F4I0X0,Q93VG5,Q9ASR1,Q9FJR0,F4JD88,F4J2E9,F4K6B6,F4K7E0,P56820,A8MS54,Q9C9C6,Q93VT9,Q9ZU66,Q9S791,F4I2E4,Q9LUT2,Q9ASW4,Q9ZT92,O80567,A0A1P8AS03,A8MRX2,F4HWS5,Q6NPN3,A8MQQ1,Q9SAD7,O82299,A8MR97,F4JD96,Q8G…
2	RNA binding	GO:0003723	1.30312e-46	45.885	1477	227	94	21188	Q9SX79,Q93W34,Q8LD03,F4I3B3,Q0WW84,Q9LJH8,Q9FPJ8,Q9FXA2,O65639,Q41188,Q39165,Q9SX80,Q9ZUT9,B3H7J6,O22791,F4HV67,Q8LFS6,Q38896,F4IHK9,Q9CAV0,Q94C69,Q8VZG7,F4IT48,F4JVB9,Q9FGS0,A8MRZ7,F4JTD3,A8MQR4,F4J912,Q9LZH9,Q8RYC3,O82762,F4I0X0,Q93VG5,Q9ASR1,Q9FJR0,F4JD88,Q9FZ76,F4J2E9,Q9FVT2,F4K6B6,F4K7E0,P56820,P83484,A8MS54,Q9C9C6,Q93VT9,Q9ZU66,Q9S791,F4K4D5,F4I2E4,Q96327,Q93VP3,Q9LUT2,Q9ASW4,Q9ZT92,O80567,…
3	copper ion binding	GO:0005507	4.39024e-15	14.3575	201	227	23	21188	A8MQR4,P48491,Q9LF98,Q9ZP06,Q9ASR1,A8MQP1,O50008,P31167,P25696,Q9FVT2,P83484,B3H6D7,P33207,F4KAP2,Q9SIB9,Q9SRZ6,Q9SR37,P29197,Q05758,P46645,P46643,O04310,Q9SGR6
4	heterocyclic compound binding	GO:1901363	4.69717e-14	13.3282	7569	227	141	21188	Q9SX79,Q93W34,Q8LD03,F4I3B3,Q0WW84,Q9LJH8,Q9FPJ8,Q9FXA2,O65639,Q41188,Q39165,Q9SX80,Q9ZUT9,B3H7J6,O22791,F4HV67,Q8LFS6,Q38896,F4IHK9,Q9CAV0,Q94C69,Q8VZG7,O81270,F4IT48,F4JVB9,Q9FGS0,A8MRZ7,F4JTD3,A8MQR4,F4J912,Q9LZH9,Q8RYC3,O82762,F4I0X0,Q8H156,Q93VG5,Q9ASR1,Q9FFC0,A8MQP1,F4JM86,Q9FJR0,F4JD88,Q9FZ76,F4J2E9,P25696,Q9SAJ4,Q9FVT2,F4K6B6,F4K7E0,P56820,P83484,A8MS54,P46644,Q9C9C6,Q93VT9,Q9ZU66,Q9T074,…
5	organic cyclic compound binding	GO:0097159	5.14044e-14	13.289	7594	227	141	21188	Q9SX79,Q93W34,Q8LD03,F4I3B3,Q0WW84,Q9LJH8,Q9FPJ8,Q9FXA2,O65639,Q41188,Q39165,Q9SX80,Q9ZUT9,B3H7J6,O22791,F4HV67,Q8LFS6,Q38896,F4IHK9,Q9CAV0,Q94C69,Q8VZG7,O81270,F4IT48,F4JVB9,Q9FGS0,A8MRZ7,F4JTD3,A8MQR4,F4J912,Q9LZH9,Q8RYC3,O82762,F4I0X0,Q8H156,Q93VG5,Q9ASR1,Q9FFC0,A8MQP1,F4JM86,Q9FJR0,F4JD88,Q9FZ76,F4J2E9,P25696,Q9SAJ4,Q9FVT2,F4K6B6,F4K7E0,P56820,P83484,A8MS54,P46644,Q9C9C6,Q93VT9,Q9ZU66,Q9T074,…
6	nucleic acid binding	GO:0003676	3.96705e-13	12.4015	4253	227	97	21188	Q9SX79,Q93W34,Q8LD03,F4I3B3,Q0WW84,Q9LJH8,Q9FPJ8,Q9FXA2,O65639,Q41188,Q39165,Q9SX80,Q9ZUT9,B3H7J6,O22791,F4HV67,Q8LFS6,Q38896,F4IHK9,Q9CAV0,Q94C69,Q8VZG7,F4IT48,F4JVB9,Q9FGS0,A8MRZ7,F4JTD3,A8MQR4,F4J912,Q9LZH9,Q8RYC3,O82762,F4I0X0,Q93VG5,Q9ASR1,Q9FFC0,Q9FJR0,F4JD88,Q9FZ76,F4J2E9,P25696,Q9FVT2,F4K6B6,F4K7E0,P56820,P83484,A8MS54,Q9C9C6,Q93VT9,Q9ZU66,Q9S791,F4K4D5,F4I2E4,Q96327,Q93VP3,Q9LUT2,Q9ASW4,…
7	structural constituent of ribosome	GO:0003735	1.6182e-08	7.79097	428	227	23	21188	Q8LD03,Q9ZUT9,B3H7J6,Q9CAV0,F4IT48,F4JTD3,A8MQR4,F4J912,Q9LZH9,O24456,Q93VG5,Q9FZ76,Q9SQZ1,Q9C9C6,Q93VT9,Q8LC83,A8MRX2,P42733,A8MQQ1,F4JD96,P29197,A8MQA1,P56798
8	poly(A) binding	GO:0008143	1.76032e-07	6.75441	23	227	7	21188	Q9SX79,Q93W34,F4I3B3,Q0WW84,Q9FPJ8,Q9FXA2,Q9SX80
9	poly-purine tract binding	GO:0070717	2.18899e-07	6.65976	24	227	7	21188	Q9SX79,Q93W34,F4I3B3,Q0WW84,Q9FPJ8,Q9FXA2,Q9SX80
10	single-stranded RNA binding	GO:0003727	5.24103e-07	6.28058	80	227	10	21188	Q9SX79,Q93W34,F4I3B3,Q0WW84,Q9FPJ8,Q9FXA2,Q9SX80,Q9FGS0,P83484,F4IMB5
11	transition metal ion binding	GO:0046914	5.24103e-07	6.28058	1293	227	38	21188	O65639,Q41188,Q38896,Q94C69,A8MQR4,P48491,Q9LF98,Q9LYK8,Q9ZP06,Q9ASR1,A8MQP1,F4JM86,Q9FJR0,O50008,P31167,P25696,Q9FVT2,P83484,B3H6D7,P33207,F4KAP2,Q9SIB9,F4IMB5,O23254,P06525,Q9SRZ6,Q9SR37,P29197,Q05758,P46645,P46643,Q9FLQ4,P56757,O04310,Q8GUM2,Q9SGR6,B3H621,Q94C74
12	structural molecule activity	GO:0005198	5.24103e-07	6.28058	572	227	24	21188	Q8LD03,Q9ZUT9,B3H7J6,Q9CAV0,F4IT48,F4JTD3,A8MQR4,F4J912,Q9LZH9,O24456,Q93VG5,Q9FZ76,Q9SQZ1,Q9C9C6,Q93VT9,Q8LC83,A8MRX2,P42733,A8MQQ1,F4JD96,P29197,A8MQA1,Q0WLB5,P56798
13	unfolded protein binding	GO:0051082	2.78145e-06	5.55573	150	227	12	21188	F4K6B6,Q9STW6,P21238,P29402,P29197,Q84WV1,Q9LDZ0,Q9SIF2,F4JQ55,Q8GUM2,Q94K05,P28769
14	binding	GO:0005488	8.65609e-06	5.06268	14284	227	187	21188	Q9SX79,Q93W34,Q8LD03,F4I3B3,Q0WW84,Q9LJH8,Q9FPJ8,Q9FXA2,O65639,Q41188,Q39165,Q9SX80,Q9ZUT9,B3H7J6,O22791,F4HV67,Q8LFS6,Q38896,F4IHK9,Q9CAV0,Q94C69,Q8VZG7,O81270,F4IT48,F4JVB9,Q9FGS0,A8MRZ7,F4JTD3,A8MQR4,P48491,Q9LF98,F4J912,P28297,Q9LZH9,Q8RYC3,O65398,O82762,O24456,F4I0X0,Q8H156,Q93VG5,P31265,Q9LYK8,O03042,Q9ZP06,Q9ASR1,P93819,Q9FFC0,Q9FLN9,A8MQP1,F4JM86,Q9FJR0,F4JD88,B9DGU8,Q9FZ76,F4J2E9,O50008,…
15	oxidoreductase activity, acting on the CH-OH group of donors, NAD or NADP as acceptor	GO:0016616	1.55398e-05	4.80855	178	227	12	21188	Q9FZ42,Q9ZP06,P93819,F4K9G7,P33207,Q9S7E4,Q9ZPI5,P06525,O82191,Q9SRZ6,Q05758,Q9LF33
16	oxidoreductase activity, acting on CH-OH group of donors	GO:0016614	7.16741e-05	4.14464	207	227	12	21188	Q9FZ42,Q9ZP06,P93819,F4K9G7,P33207,Q9S7E4,Q9ZPI5,P06525,O82191,Q9SRZ6,Q05758,Q9LF33
17	translation factor activity, RNA binding	GO:0008135	0.000125604	3.90099	183	227	11	21188	A8MRZ7,Q9ASR1,Q9FVT2,P56820,F4K4D5,Q93VP3,Q9SAD7,P17745,C0Z2L8,A8MR97,Q93ZT6
18	translation regulator activity, nucleic acid binding	GO:0090079	0.000207063	3.6839	194	227	11	21188	A8MRZ7,Q9ASR1,Q9FVT2,P56820,F4K4D5,Q93VP3,Q9SAD7,P17745,C0Z2L8,A8MR97,Q93ZT6
19	translation regulator activity	GO:0045182	0.000237945	3.62352	198	227	11	21188	A8MRZ7,Q9ASR1,Q9FVT2,P56820,F4K4D5,Q93VP3,Q9SAD7,P17745,C0Z2L8,A8MR97,Q93ZT6
20	L-aspartate:2-oxoglutarate aminotransferase activity	GO:0004069	0.000533277	3.27305	6	227	3	21188	P46644,P46645,P46643

## Sheet: d. 
Protein familiy (PFAM) classification of RNA binding proteins at testa rupture (TR) and radicle protrusion (RP) stages of the germination translational shift
Classical domains
PFAM/Interpro name	TR GTS-RBPs	TR candidate RBPs	RP GTS-RBPs	RP Candidate RBPs	SUM
RRM	33	21	33	26	113
KH_1/2	3	6	4	3	16
DEAD	4	3	3	2	12
zf-CCCH	4	2	3	3	12
CSD	0	4	0	4	8
PUM	4	0	4	0	8
Alba	3	0	2	1	6
PAZ/PIWI	2	1	1	1	5
LSM	1	1	0	0	2
PUA	1	0	0	1	2
Non-classical domains
PFAM/Interpro name	TR GTS-RBPs	TR candidate RBPs	RP GTS-RBPs	RP Candidate RBPs	SUM
Ribosomal	11	30	27	22	90
zf-CCHC	2	5	5	4	16
NTF2	6	0	5	1	12
YTH	4	2	1	4	11
GTP_EFTU	1	3	1	3	8
PPR_2	1	3	0	3	7
HATPase_c	0	3	0	3	6
La	2	1	2	1	6
PABP	1	2	2	1	6
MIF4G	1	1	0	2	4
S1	2	0	2	0	4
Snase/TUDOR	1	1	1	1	4
HABP4_PAI-RBP1	0	3	0	0	3
WD40	0	1	0	2	3
Btz	0	1	0	1	2
S4	0	1	1	0	2
Putative domains
PFAM/Interpro name	TR GTS-RBPs	TR candidate RBPs	RP GTS-RBPs	RP Candidate RBPs	SUM
EIF3	10	11	10	13	44
HSP70	0	3	2	4	9
Cupin_1	0	6	0	2	8
Proteasome	1	2	1	4	8
Oleasin	0	4	0	3	7
AAA	1	2	1	2	6
ATP-synt_ab	0	2	1	3	6
Cpn60_TCP1	0	1	0	5	6
GST_C/N	0	4	0	2	6
HATPase_c	0	3	0	3	6
HSP90	0	3	0	3	6
LEA_4	0	3	0	3	6
Nop	3	0	3	0	6
PAM2	1	1	3	1	6
PCI	2	1	2	1	6
adh_short	1	2	0	2	5
AlkB-like_sf	2	0	2	1	5
Aminotran_1_2	0	2	0	3	5
ArgoL1	2	1	1	1	5
DUF1264	1	2	0	2	5
Mito_carr	0	1	1	3	5
NAD(P)-bd_dom_sf	1	1	0	3	5
TAXi	0	2	2	1	5
ADH_N	0	3	0	1	4
Caleosin	0	2	0	2	4
eIF-4B	2	0	1	1	4
Glycolytic	0	1	1	2	4
Ldh_1	0	2	0	2	4
PGK	0	2	0	2	4
Porin_3	0	2	0	2	4
Thioredoxin	0	3	0	1	4
UDPG_MGDP_dh	0	1	0	3	4
37694	0	2	0	1	3
Aconitase	0	2	0	1	3
Aldedh	0	1	0	2	3
Band_7	0	1	0	2	3
Clp	1	1	0	1	3
CLU_N	0	1	0	2	3
DUF1296	2	0	1	0	3
EF1G	0	2	0	1	3
JAB	0	3	0	0	3
NA-bd_OB-fold	1	1	0	1	3
NAP	0	1	0	2	3
Pectinesterase	0	1	0	2	3
Pyr_redox_2	0	0	0	3	3
SHMT	0	1	0	2	3
Stm1_N	0	3	0	0	3
Usp	0	2	0	1	3
1-cysPrx_C;AhpC-TSA	0	1	0	1	2
ABC_tran	0	1	0	1	2
ADK_lid	0	1	0	1	2
AdoHcyase	0	1	0	1	2
Aldo_ket_red	0	1	0	1	2
AMP-binding	0	1	0	1	2
API5	1	1	0	0	2
Aquarius_N	0	1	0	1	2
ATS3	0	1	0	1	2
BRCT_2	1	0	0	1	2
Calreticulin	0	1	0	1	2
Catalase	0	1	0	1	2
CDC	0	1	1	0	2
Citrate_synt	0	1	0	1	2
DKCLD	1	0	0	1	2
DUF642	0	1	0	1	2
EF_TS	1	0	1	0	2
Enolase	0	1	0	1	2
Epimerase	0	1	0	1	2
Glyoxalase	0	1	0	1	2
H_PPase	0	1	0	1	2
Histone	0	0	0	2	2
ICL	0	1	0	1	2
Iso_dh	0	1	0	1	2
Jacalin	0	0	0	2	2
ketoacyl-synt	0	1	0	1	2
KOW	0	1	1	0	2
L10E_eukaryotes	0	1	0	1	2
Malate_synthase	0	1	0	1	2
malic;Malic_M	0	1	0	1	2
Meth_synt	0	1	0	1	2
MIP	0	2	0	0	2
MitMem_reg	0	2	0	0	2
MMR_HSR1	0	1	1	0	2
NAD_binding_10	0	1	0	1	2
NUDIX	0	1	1	0	2
PAP_fibrillin	0	1	0	1	2
PEPCK_ATP (PEP_carboxykinase_ATP)	0	1	0	1	2
PP2C	0	1	1	0	2
PPI	1	0	1	0	2
Ras	0	1	0	1	2
Rbp3_C	0	1	0	1	2
ResIII	0	1	0	1	2
RuBisCO	0	1	0	1	2
S10_plectin	0	1	0	1	2
Sod_Fe_C	0	1	0	1	2
TAL_FSA	0	1	0	1	2
Thiolase	0	1	0	1	2
TIM	0	1	0	1	2
TMEM214	1	0	0	1	2
Topoisom_bac	0	1	1	0	2
Torus	0	1	1	0	2
Transketolase	0	1	1	0	2
tRNA_anti-codon	1	0	0	1	2
TruB	1	0	0	1	2
Tryp_alpha_amyl	0	0	0	2	2
UPF1_Zn_bind	0	1	0	1	2
YchF-GTPase_C	0	1	1	0	2
2-Hacid_dh;2-Hacid_dh_C	0	0	0	1	1
2-oxoacid_dh;Biotin_lipoyl	0	0	0	1	1
3HCDH;3HCDH_N;ECH_1	0	1	0	0	1
Acyl-CoA_dh_M	0	0	0	1	1
ATP-synt_D	0	0	0	1	1
BAP	0	1	0	0	1
BAT2_N	1	0	0	0	1
CAP160	0	1	0	0	1
Cation_ATPase_N	0	0	1	0	1
CENP-T_C	0	0	0	1	1
Chloroa_b-bind	0	0	0	1	1
Clathrin	0	1	0	0	1
CRAL_TRIO	0	0	0	1	1
CS	0	0	0	1	1
Cu_bind_like	0	1	0	0	1
Cu-oxidase;Cu-oxidase_2;Cu-oxidase_3	0	0	0	1	1
DEK_C	0	0	0	1	1
DnaJ	0	0	0	1	1
DUF3458	0	0	0	1	1
EF1_GNE	0	1	0	0	1
eIF-5a	0	0	0	1	1
Esterase	0	0	0	1	1
FDF	1	0	0	0	1
FKBP_C;TPR_1	0	0	0	1	1
FMN_dh	0	0	1	0	1
Fn3-like	0	0	0	1	1
Gal_mutarotas_2	0	0	0	1	1
Ge1_WD40	0	1	0	0	1
Glyco_hydro_1	0	0	0	1	1
Gp_dh_C	0	0	1	0	1
GYF	0	1	0	0	1
HEAT	0	0	0	1	1
IlvC;IlvN	0	0	0	1	1
Isochorismatase	0	1	0	0	1
Kelch_1	0	0	0	1	1
Lipase_GDSL	0	1	0	0	1
LRR_4	0	0	0	1	1
LTP_2	1	0	0	0	1
Methyltr_RsmB-F	0	0	0	1	1
NARP1;TPR_1	0	0	0	1	1
Nramp	1	0	0	0	1
PC_rep	0	0	0	1	1
PEP-utilizers	0	0	1	0	1
peroxidase	0	1	0	0	1
PGM_PMM_	0	0	0	1	1
Prot_ATP_ID_OB	0	0	0	1	1
PurA	1	0	0	0	1
S-AdoMet_synt_C;	0	0	0	1	1
Sec16_C	0	1	0	0	1
SOR_SNZ	0	0	0	1	1
SQAPI	0	1	0	0	1
Str_synth	0	1	0	0	1
TB2_DP1_HVA22	0	1	0	0	1
TCTP	0	1	0	0	1
Tic110	0	0	0	1	1
Toxin_3	0	0	0	1	1
Translin	0	1	0	0	1
TRAP_alpha	0	1	0	0	1
tRNA_bind	0	0	0	1	1
Tubulin	0	0	0	1	1
UBX	0	0	0	1	1
UIM;VWA_2	0	1	0	0	1
Peptidase	0	11	3	12	1
Unknown	0	2	1	1	4

## Sheet: e.
Dataset showing RBPs that are unique and/or overlap between 5 different interactome captures as shown in Figure 3
AGI code	Gene
seeds + leaves 2020 + leaves 2016 + protoplasts + seedlings (5)
AT3G48930	Nucleic acid-binding, OB-fold-like protein
AT2G18020	Ribosomal protein L2 family
AT2G23350	polyadenylate-binding protein, putative / PABP, putative.Member of the Class II family of PABP proteins. Highly and ubiquitously expressed. The mRNA is cell-to-cell mobile. protein_coding POLY(A) BINDING PROTEIN 4 (PAB4)
AT4G31700	Encodes a putative ribosomal protein S6 (rps6a). RPS6A and RPS6B are fully redundant and essential during gametogenesis. protein_coding RIBOSOMAL PROTEIN S6 (RPS6) RIBOSOMAL PROTEIN S6 (RPS6)
AT4G31580	Encodes a Serine/arginine-rich (SR) protein RSZp22. SR proteins are splicing regulators that share a modular structure consisting of one or two N-terminal RNA recognition motif domains and a C-terminal RS-rich domain. RSZp22
seeds + leaves 2020 + protoplasts + seedlings (34)
AT5G07090	Ribosomal protein S4 (RPS4A) family protein
AT2G47850	Zinc finger C-x8-C-x5-C-x3-H type family protein
AT5G19350	RNA-binding (RRM/RBD/RNP motifs) family protein
AT2G41840	Ribosomal protein S5 family protein
AT3G02560	Ribosomal protein S7e family protein
AT1G48830	Ribosomal protein S7e family protein
AT3G53870	Ribosomal protein S3 family protein
AT4G34670	Ribosomal protein S3Ae
AT2G31610	Ribosomal protein S3 family protein
AT4G27000	RNA-binding (RRM/RBD/RNP motifs) family protein
AT2G34480	Encodes a nuclear localized member of the ribosomal L18ae/LX protein family. Loss of function mutations show reduced transmission through the gametophytes and embryo lethality. protein_coding (L18AB) (RPL18AB)
AT1G11650	Encodes an RNA binding protein with three RNA recognition motifs. The mRNA is cell-to-cell mobile. protein_coding (RBP45B) (RBP45B)
AT5G27850	Ribosomal protein L18e/L15 superfamily protein
AT2G01250	Cytosolic ribosomal 60S subunit protein. protein_coding (RPL7B) (RPL7B)
AT5G26742	DEAD box RNA helicase (RH3)
AT1G02780	Ribosomal protein L19e family protein
AT5G10360	RPS6A and RPS6B are fully redundant and essential during gametogenesis. protein_coding EMBRYO DEFECTIVE 3010 (EMB3010) RIBOSOMAL PROTEIN SMALL SUBUNIT 6B (RPS6B)
AT5G03280	Involved in ethylene signal transduction. Acts downstream of CTR1. Positively regulates ORE1 and negatively regulates mir164A,B,C to regulate leaf senescence. A maternally expressed imprinted gene. Mutations in ein2 block ethylene stimulation of flavonol synthesis. The
AT3G56150	member of eIF3c - eukaryotic initiation factor 3c protein_coding EUKARYOTIC TRANSLATION INITIATION FACTOR 3C (EIF3C) EUKARYOTIC TRANSLATION INITIATION FACTOR 3C (EIF3C)
AT4G24680	Encodes MOS1 (MODIFIER OF snc1). MOS1 contains a BAT2 domain that is conserved in plants and animals. MOS1 associates with the promoter of SNC1 and regulates its expression. protein_coding MODIFIER OF SNC1 (MOS1) MODIFIER OF SNC1 (MOS1)
AT1G07360	Encodes MAC5A, a component of the MOS4-associated complex (MAC) that contributes to snc1- mediated autoimmunity. MAC is a highly conserved nuclear protein complex associated with the spliceosome. Homologues include AT1G07360 (MAC5A), AT2G29580 (MAC5B) and AT5G07060 (MA
AT1G48920	Encodes ATNUC-L1 (NUCLEOLIN LIKE 1), the predominant form of the two nucleolin proteins found in Arabidopsis. This protein is involved in rRNA processing, ribosome biosynthesis, and vascular pattern formation. PARL1 localizes to the nucleolus and parl1 mutants accumula
AT4G34110	Putative poly-A binding protein. Member of a gene family .Expressed in stele and root meristem and post-fertilization ovules.Member of the class II family of PABP proteins. The mRNA is cell-to-cell mobile. protein_coding POLY(A) BINDING PROTEIN 2 (PAB2) POLY(
AT4G27500	interacts with H+-ATPase, and regulates its activity The mRNA is cell-to-cell mobile. protein_coding PROTON PUMP INTERACTOR 1 (PPI1) PROTON PUMP INTERACTOR 1 (PPI1)
AT2G29200	Encodes a member of the Arabidopsis Pumilio (APUM) proteins containing PUF domain (eight repeats of approximately 36 amino acids each). PUF proteins regulate both mRNA stability and translation through sequence-specific binding to the 3' UTR of target mRNA transcripts.
AT2G29140	Encodes a member of the Arabidopsis Pumilio (APUM) proteins containing PUF domain (eight repeats of approximately 36 amino acids each). PUF proteins regulate both mRNA stability and translation through sequence-specific binding to the 3' UTR of target mRNA transcripts.
AT5G02870	Ribosomal protein L4/L1 family
AT3G58570	P-loop containing nucleoside triphosphate hydrolases superfamily protein
AT1G49600	RNA-binding protein 47A
AT3G19130	RBP47B, is a component of the stress granule proteome and interacts with 2',3'-cAMP. protein_coding RNA-BINDING PROTEIN 47B (RBP47B) RNA-BINDING PROTEIN 47B (ATRBP47B)
AT1G47500	RNA-binding protein 47C
AT3G53020	RPL24B encodes ribosomal protein L24, homolog of cytosolic RPL24, found in archaea and higher eukaryotes. Arabidopsis has two RPL24 homologs, RPL24A (AT2G36620) and RPL24B. Mutants showed defects in apical-basal gynoecium patterning similar to previously described ett
AT4G16390	Encodes a pentatricopeptide repeat protein, SVR7 (SUPPRESSOR OF VARIEGATION7), required for FtsH-mediated chloroplast biogenesis. It is involved in accumulation and translation of chloroplast ATP synthase subunits. protein_coding SUPPRESSOR OF VARIEGATION 7 (SVR7)
AT3G02830	Encodes a zinc finger protein that binds to PORA mRNA in vivo and recruits the Pfr form of phytochrome to the 5&#8242
seeds + leaves 2020 + leaves 2016 + protoplasts (3)
AT5G35530	Ribosomal protein S3 family protein
AT3G61860	encodes an arginine/serine-rich splicing factor. transcript is alternatively spliced and is differentially expressed in
AT5G02500	Encodes a member of heat shock protein 70 family. Hsc70-1 negatively regulates the expression of Hsp101 through HsfA1d,
seeds + leaves 2020 + leaves 2016 + seedlings (5)
AT1G70770	Involved in cell wall modifications resulting in resistance to the biotroph Hpa. protein_coding
AT1G76010	Alba DNA/RNA-binding protein
AT1G20220	Alba DNA/RNA-binding protein
AT3G09630	Ribosomal protein L4/L1 family
AT5G07350	RNA binding protein with nuclease activity essential for stress response. Involved in mechanisms acting on mRNAs entering
leaves 2020 + leaves 2016 + protoplasts + seedlings (9)
AT5G16130	Ribosomal protein S7e family protein
AT1G74060	Ribosomal protein L6 family protein
AT3G09500	Ribosomal L29 family protein
AT3G05560	Ribosomal L22e protein family
AT1G20620	Catalase, catalyzes the breakdown of hydrogen peroxide (H2O2) into water and oxygen.
AT2G21660	Encodes a small glycine-rich RNA binding protein that is part of a negative-feedback
AT1G49760	polyadenylate-binding protein, putative / PABP, putative, similar to poly(A)-binding
AT5G41520	The gene belongs to the three-member Arabidopsis gene family encoding the e
AT4G39260	Encodes a glycine-rich protein with RNA binding domain at the N-terminus. Protein is
seeds + leaves 2016 + protoplasts (2)
T4G28440	Nucleic acid-binding, OB-fold-like protein
AT1G12900	glyceraldehyde 3-phosphate dehydrogenase A subunit 2
seeds + leaves 2020 + protoplasts (8)
AT4G28440	Nucleic acid-binding, OB-fold-like protein
AT3G62870	Ribosomal protein L7Ae/L30e/S12e/Gadd45 family protein
AT4G11420	Encodes a subunit of eukaryotic initiation factor 3 (eIF3), a multisubunit complex that is required for binding of mRNA to 40 S ribosomal subunits, stabilization of ternary complex binding to 40 S subunits, and
AT5G14040	Encodes a mitochondrial phosphate transporter. Modulates plant responses to salt stress. protein_coding PHOSPHATE TRANSPORTER 3
AT4G01310	Ribosomal L5P family protein
AT1G43190	polypyrimidine tract-binding protein 3
AT3G03710	Encodes a chloroplast polynucleotide phosphorylase (PNPase). Involved in response to phosphorus (P) starvation. Mutants impaired in the expression of this gene have been selected through their resistance to fo
AT3G60750	Transketolase
seeds + leaves 2020 + seedlings (51)
AT1G20880	RNA-binding (RRM/RBD/RNP motifs) family protein
AT1G33470	RNA-binding (RRM/RBD/RNP motifs) family protein
AT3G52660	RNA-binding (RRM/RBD/RNP motifs) family protein
AT3G07810	RNA-binding (RRM/RBD/RNP motifs) family protein
AT2G03640	Nuclear transport factor 2 (NTF2) family protein with RNA binding (RRM-RBD-RNP motifs) domain-containing protein
AT4G38710	glycine-rich protein
AT2G46780	RNA-binding (RRM/RBD/RNP motifs) family protein
AT3G07660	flocculation protein (DUF1296)
AT1G78260	RNA-binding (RRM/RBD/RNP motifs) family protein
AT1G14710	hydroxyproline-rich glycoprotein family protein
AT1G69250	Nuclear transport factor 2 (NTF2) family protein with RNA binding (RRM-RBD-RNP motifs) domain-containing protein
AT5G63260	Zinc finger C-x8-C-x5-C-x3-H type family protein
AT3G15010	RNA-binding (RRM/RBD/RNP motifs) family protein
AT3G25150	Nuclear transport factor 2 (NTF2) family protein with RNA binding (RRM-RBD-RNP motifs) domain-containing protein
AT2G34040	Apoptosis inhibitory protein 5 (API5)
AT1G13730	Nuclear transport factor 2 (NTF2) family protein with RNA binding (RRM-RBD-RNP motifs) domain-containing protein
AT3G21215	RNA-binding (RRM/RBD/RNP motifs) family protein
AT2G47680	zinc finger (CCCH type) helicase family protein
AT5G43960	Nuclear transport factor 2 (NTF2) family protein with RNA binding (RRM-RBD-RNP motifs) domain-containing protein
AT3G07030	Alba DNA/RNA-binding protein
AT5G02530	RNA-binding (RRM/RBD/RNP motifs) family protein
AT2G02160	Non- tandem CCCH zinc finger protein. protein_coding (ATC3H17) (C3H17)
AT5G40490	HLP1 is a member of the conserved hnRNP A/B family and contains RNA Recognition Motifs (RRM).It binds mRNA and appears to be involved in targeting alternative polyadenylation (APA). APA targets include genes involved in flowering. Loss of HLP1 function results causes l
AT5G60980	Nuclear transport factor 2 (NTF2) family protein with RNA binding (RRM-RBD-RNP motifs) domain-containing protein
AT1G72370	acidic protein associated to 40S ribosomal subunit of ribosomes. Involved in polysome formation during active protein synthesis. Expressed in actively growing tissue. protein_coding 40S RIBOSOMAL PROTEIN SA (P40) 40S RIBOSOMAL PROTEIN SA (P40)
AT5G52040	Encodes an arginine/serine-rich splicing factor. Transcript is alternatively spliced and is differentially expressed in different tissues (flowers, roots, stems, and leaves) examined. Barta et al (2010) have proposed a nomenclature for Serine/Arginine-Rich Protein Spli
AT1G48410	Encodes an RNA Slicer that selectively recruits microRNAs and siRNAs. There is currently no evidence that AGO1 Slicer is in a high molecular weight RNA-induced silencing complex (RISC). Mutants are defective in post-transcriptional gene silencing and have pleiotropic
AT5G04430	Gene model AT5G04430.1 produces active protein. (BTS1S). Binds to ToMV genomic RNA and prevents viral multiplication. protein_coding BINDING TO TOMV RNA 1L (LONG FORM) (BTR1L) BINDING TO TOMV RNA 1L (LONG FORM) (BTR1L)
AT1G03457	RNA-binding (RRM/RBD/RNP motifs) family protein
AT3G49390	RNA-binding protein, putative, RNA-binding protein RBP37, Arabidopsis thaliana, PIR:T04196.Member of a family of PAB2 domain containing proteins. protein_coding CTC-INTERACTING DOMAIN 10 (CID10) CTC-INTERACTING DOMAIN 10 (CID10)
AT1G26110	Encodes Decapping 5, required for mRNA decapping, P-body formation and translational repression during postembryonic development. protein_coding DECAPPING 5 (DCP5) DECAPPING 5 (DCP5)
AT4G29060	elongation factor Ts family protein
AT3G11400	One of the 2 genes that code for the G subunit of eukaryotic initiation factor 3 (EIF3). The mRNA is cell-to-cell mobile. protein_coding EUKARYOTIC TRANSLATION INITIATION FACTOR 3G1 (EIF3G1) EUKARYOTIC TRANSLATION INITIATION FACTOR 3G1 (EIF3G1)
AT3G60240	protein synthesis initiation factor 4G (EIF4G). A mutation in this gene (cum2-1) results in decreased accumulation of CMV coat protein in upper, uninoculated leaves. Likely affects cell-to-cell movement of the virus, also affects TCV multiplication. protein_codin
AT3G03950	Physically interacts with CIPK1. Located in the nucleus. protein_coding EVOLUTIONARILY CONSERVED C-TERMINAL REGION 1 (ECT1) EVOLUTIONARILY CONSERVED C-TERMINAL REGION 1 (ECT1)
AT1G55500	YTHDF protein which togeteher with ECT2 and ECT3 is involved in cell proliferation during plant organogenesis. protein_coding EVOLUTIONARILY CONSERVED C-TERMINAL REGION 4 (ECT4) EVOLUTIONARILY CONSERVED C-TERMINAL REGION 4 (ECT4)
AT3G13060	evolutionarily conserved C-terminal region 5
AT3G14100	Triple RNA Recognition Motif protein involved in the dynamic and reversible aggregation of translationally repressed mRNAs during hypoxia.During hypoxia, UBP1C association with non? uracil-rich mRNAs is enhanced concomitant with its aggregation into microscopically v
AT5G21160	Encodes a protein with sequence similarity to mRNA binding proteins from humans. LARP1a is involved in mRNA degradation in response to heat stress. Upon heat stress LARP1a interacts with XRN4 and appears to be responsible for addressing XRN4 to the polysome. LARP1/XRN4
AT2G43970	RNA-binding protein
AT4G00830	Encodes a heterogeneous nuclear ribonucleoprotein (hnRNP-Q) that is involved in the plant innate immune response and may function as a suppressor of cell-autonomous immunity. protein_coding LHP1-INTERACTING FACTOR 2 (LIF2) LHP1-INTERACTING FACTOR 2 (LIF2)
AT1G17370	Encodes an RNA?binding protein involved in stress granule formation. Regulated by a transposable element small RNA. protein_coding OLIGOURIDYLATE BINDING PROTEIN 1B (UBP1B) OLIGOURIDYLATE BINDING PROTEIN 1B (UBP1B)
AT1G54080	oligouridylate-binding protein 1A
AT5G51120	Encodes a homolog of the protein PABN1, a polyadenylation factor subunit. protein_coding POLYADENYLATE-BINDING PROTEIN 1 (PABN1) POLYADENYLATE-BINDING PROTEIN 1 (PABN1)
AT3G20250	Encodes a member of the Arabidopsis Pumilio (APUM) proteins containing PUF domain (eight repeats of approximately 36 amino acids each). PUF proteins regulate both mRNA stability and translation through sequence-specific binding to the 3' UTR of target mRNA transcripts.
AT4G25880	Encodes a member of the Arabidopsis Pumilio (APUM) proteins containing PUF domain (eight repeats of approximately 36 amino acids each). PUF proteins regulate both mRNA stability and translation through sequence-specific binding to the 3' UTR of target mRNA transcripts.
AT2G32080	similar to the conserved animal nuclear protein PUR alpha which was implicated in the control of gene transcription and DNA replication protein_coding PURIN-RICH ALPHA 1 (PUR ALPHA-1) PURIN-RICH ALPHA 1 (PUR ALPHA-1)
AT5G30510	ribosomal protein S1
AT5G04280	Encodes one of the zinc finger-containing glycine-rich RNA-binding proteins involved in cold tolerance: AT3G26420 (ATRZ-1A), AT1G60650 (AtRZ-1b), AT5G04280 (AtRZ-1c). It also, along with AtRZ-1b, plays important roles in plant development, pre- mRNA splicing, and gene
AT4G14300	Belongs to a member of the RNA-binding glycine-rich (RBG) gene superfamily. protein_coding RNA-BINDING GLYCINE-RICH PROTEIN D4 (RBGD4) (ATRNP1)
AT3G56860	encodes a nuclear protein that binds to RNA with a specificity for oligouridylates in vitro. Along with UBP1 and UBA1a, it may act as a component of a complex recognizing U-rich sequences in plant 3'-UTRs and contributing to the stabilization of mRNAs in the nucleus.
leaves + protoplasts + seedlings (1)
AT1G54270	member
leaves 2020 + protoplasts + seedlings (35)
AT3G11510	Ribosomal protein S11 family protein
AT3G58700	Ribosomal L5P family protein
AT3G07110	Ribosomal protein L13 family protein
AT4G17390	Ribosomal protein L23/L15e family protein
AT3G06410	Zinc finger C-x8-C-x5-C-x3-H type family protein
AT5G15200	Ribosomal protein S4
AT5G20290	Ribosomal protein S8e family protein
AT3G49910	Translation protein SH3-like family protein
AT3G47370	Ribosomal protein S10p/S20e family protein
AT2G40590	Ribosomal protein S26e family protein
AT3G04840	Ribosomal protein S3Ae
AT2G44120	Ribosomal protein L30/L7 family protein
AT5G18380	Ribosomal protein S5 domain 2-like superfamily protein
AT5G04800	Ribosomal S17 family protein
AT2G18940	Tetratricopeptide repeat (TPR)-like superfamily protein
AT1G07930	GTP binding Elongation factor Tu family protein
AT3G04920	Ribosomal protein S24e family protein
AT3G18740	The gene encodes a putative leucine-rich repeat (LRR)Receptor-like kinase (RLK). protein_coding (RPL30C) (RPL30C)
AT4G24770	Encodes a chloroplast RNA-binding protein. A substrate of the type III effector HopU1 (mono-ADP-ribosyltransferase). Required for editing and stability of specific chloroplast mRNAs. protein_coding 31-KDA RNA BINDING PROTEIN (RBP31) 31-KDA RNA BINDING PROTEIN (RBP31)
AT3G49010	Encodes 60S ribosomal protein L13. Homolog of human breast basic conserved 1 (BBC1). protein_coding BREAST BASIC CONSERVED 1 (BBC1) 40S RIBOSOMAL PROTEIN (RSU2)
AT3G53460	Encodes a nuclear gene with a consensus RNA-binding domain that is localized to the chloroplast. protein_coding CHLOROPLAST RNA-BINDING PROTEIN 29 (CP29) CHLOROPLAST RNA-BINDING PROTEIN 29 (CP29)
AT4G36020	Encodes a cold shock domain protein. Involved in cold acclimation by blocking the secondary structure of mRNA which in turn facilitates translation at cold temperature. protein_coding COLD SHOCK DOMAIN PROTEIN 1 (CSDP1) (ATCSP1)
AT2G17870	Encodes COLD SHOCK DOMAIN PROTEIN 3 (CSP3), involved in the acquisition of freezing tolerance. protein_coding COLD SHOCK DOMAIN PROTEIN 3 (CSP3) COLD SHOCK DOMAIN PROTEIN 3 (CSP3)
AT4G38680	Encodes a glycine-rich protein that binds nucleic acids and promotes DNA melting. Its transcript and protein levels are up-regulated in response to cold treatment with protein levels peaking earlier in shoots (~10-14 days) than in roots (~21 days). It is normally expressed in meristematic regio
AT2G21060	Glycine-rich protein (AtGRP2b). Also named as CSP4 (cold shock domain protein 4) containing a well conserved cold shock domain (CSD) and glycine-rich motifs interspersed by two retroviral-like CCHC zinc fingers. AtCSP4 is expressed in all tissues but accumulates in reproductive tissues and tho
AT3G17390	S-adenosylmethionine synthetase protein_coding METHIONINE OVER-ACCUMULATOR 3 (MTO3) S-ADENOSYLMETHIONINE SYNTHETASE 3 (SAMS3)
AT2G29190	Encodes a member of the Arabidopsis Pumilio (APUM) proteins containing PUF domain (eight repeats of approximately 36 amino acids each). PUF proteins regulate both mRNA stability and translation through sequence-specific binding to the 3' UTR of target mRNA transcripts. protein_coding PUMILIO
ATCG00830	encodes a chloroplast ribosomal protein L2, a constituent of the large subunit of the ribosomal complex protein_coding RIBOSOMAL PROTEIN L2 (RPL2.1) RIBOSOMAL PROTEIN L2 (RPL2.1)
AT1G69620	putative 60S ribosomal protein L34 The mRNA is cell-to-cell mobile. protein_coding RIBOSOMAL PROTEIN L34 (RPL34) RIBOSOMAL PROTEIN L34 (RPL34)
AT3G58510	DEA(D/H)-box RNA helicase family protein
AT5G54900	RNA-binding protein 45A
AT1G47490	RNA-binding protein 47C
AT1G02840	SR34/SR1 is a plant homologue of the human general/alternative splicing factor SF2/ASF. Barta et al (2010) have proposed a nomenclature for Serine/Arginine-Rich Protein Splicing Factors (SR proteins): Plant Cell. 2010, 22:2926. protein_coding SERINE/ARGININE-RICH PROTEIN SPLICING FACTOR 34
AT1G14320	Encodes a ribosomal protein L10 and may be involved in translation regulation. Semi-dominant mutations in SAC552 can suppress defects in acaulis5, which encodes a thermospermine synthase, by enhancing translation of acl5 and itself. protein_coding SUPPRESSOR OF ACAULIS 52 (SAC52)
AT2G02740	Encodes a homolog of the potato p24 protein. It shares the conserved KGKAAL domain, a putative DNA-binding domain, with potato p24 and is localized to the plastid and not the nucleus. protein_coding WHIRLY 3 (WHY3) A. THALIANA WHIRLY 3 (ATWHY3)
leaves 2020 + leaves 2016 + protoplast (16)
AT5G27770	Ribosomal L22e protein family
AT3G22230	Ribosomal L27e protein family
AT1G33120	Ribosomal protein L6 family
AT1G18540	Ribosomal protein L6 family protein
AT3G09440	Heat shock protein 70 (Hsp 70) family protein
AT5G28060	Ribosomal protein S24e family protein
AT3G01500	Encodes a putative beta-carbonic anhydrase betaCA1. Together with betaCA4 (At1g70410) regulates CO2-controlled stomatal movements in guard cells, as well as attenuates immunity. Differential CA gene expression in response to changing atmospheri
AT1G29910	member of Chlorophyll a/b-binding protein family protein_coding CHLOROPHYLL A/B BINDING PROTEIN 3 (CAB3) CHLOROPHYLL A/B BINDING PROTEIN 3 (CAB3)
AT3G08530	CHC2 heavy chain subunit of clathrin. Involved in vesicle mediated trafficking. Mutants show reduced rates of endocytosis and defects clathrin mediated exocytosis Mutants have increased drought tolerance due to defects in stomatal movement.
AT3G13920	eukaryotic translation initiation factor 4A-1 protein_coding EUKARYOTIC TRANSLATION INITIATION FACTOR 4A1 (EIF4A1) (TIF4A1)
AT4G10340	photosystem II encoding the light-harvesting chlorophyll a/b binding protein CP26 of the antenna system of the photosynthetic apparatus The mRNA is cell-to-cell mobile. protein_coding LIGHT HARVESTING COMPLEX OF PHOTOSYSTEM II 5 (LHCB5)
AT4G02770	Encodes a protein predicted by sequence similarity with spinach PsaD to be photosystem I reaction center subunit II (PsaD1) protein_coding PHOTOSYSTEM I SUBUNIT D-1 (PSAD-1) (PSAD1)
AT1G22780	S18 ribosomal protein involved in the binding of f-Met tRNA during initiation of mRNA translation. Expression restricted to meristems. Mutant phenotype-pointed first leaves,reduced fresh weight, growth retardation. protein_coding POINTED FIRST
AT3G55280	60S ribosomal protein L23A (RPL23aB). Paralog of RPL23aA and functionally redundant to it. protein_coding RIBOSOMAL PROTEIN L23AB (RPL23AB) RIBOSOMAL PROTEIN L23A2 (RPL23A2)
AT3G25520	Encodes ribosomal protein L5 that binds to 5S ribosomal RNA and in involved in its export from the nucleus to the cytoplasm. Identified in a screen for enhancers of as1. as1/pgy double mutants show defects in leaf vascular patterning and adaxial
AT2G47110	polyubiquitin gene The mRNA is cell-to-cell mobile. protein_coding UBIQUITIN 6 (UBQ6) UBIQUITIN 6 (UBQ6)
leaves 2020 + leaves 2016 + seedlings (4)
AT5G52650	RNA binding Plectin/S10 domain-containing protein
AT4G17520	Hyaluronan / mRNA binding family
AT1G56070	encodes a translation elongation factor 2-like protein that is involved in cold-induced translation. Mutations in this gene specifically blocks
AT1G74230	encodes a glycine-rich RNA binding protein. The mRNA is cell-to-cell mobile. protein_coding RNA-BINDING GLYCINE-RICH PROTEIN A2 (RBGA2)
seeds + protoplasts (5)
AT5G60390	GTP binding Elongation factor Tu family protein
AT1G23410	cytosolic ribosomal protein gene, part of eS31 family protein_coding (RPS27AA) (RPS27AA)
AT2G37340	encodes an RS-containing Zinc knuckle protein with molecular mass of 33kDa that is localized to nuclear specks. Barta et al (2010) have proposed a nomenclature for Serine/Arginine-Rich Protein Splicing Factors (SR proteins): Plant Cell.
AT3G14415	Encodes a glycolate oxidase that modulates reactive oxygen species-mediated signal transduction during nonhost resistance. The mRNA is cell-to-cell mobile. protein_coding GLYCOLATE OXIDASE 2 (GOX2) GLYCOLATE OXIDASE 2 (GOX2)
AT3G12580	heat shock protein 70
seeds + seedlings (2)
AT1G29350	RNA
AT2G32000	DNA
seeds + leaves 2016 (1 )
AT4G02930	GTP
seeds + leaves 2020 (13)
AT4G26650	RNA-binding (RRM/RBD/RNP motifs) family protein
AT5G39850	Ribosomal protein S4
AT4G20980	Eukaryotic translation initiation factor 3 subunit 7 (eIF-3)
AT2G47610	Ribosomal protein L7Ae/L30e/S12e/Gadd45 family protein
AT5G44320	Eukaryotic translation initiation factor 3 subunit 7 (eIF-3)
AT3G05060	SAR DNA-binding protein, putative, strong similarity to SAR DNA-binding protein-1 (Pisum sativum) GI:3132696
AT4G10610	RNA-binding protein, putative. Member of a family of proteins having an PABC binding domain (PAM motif). protein_coding CTC-INTERACTING DOMAIN 12 (CID12) RNA-BINDING PROTEIN 37 (RBP37)
AT1G13020	Encodes eIF4B2, eukaryotic initiation factor 4B2. protein_coding EUKARYOTIC INITIATION FACTOR 4B2 (EIF4B2) EUKARYOTIC INITIATION FACTOR 4B2 (EIF4B2)
AT1G48110	evolutionarily conserved C-terminal region 7
AT4G32720	Encodes AtLa1, a member of the highly abundant phosphoprotein La proteins. Predominantly localized to the nucleoplasm and was also detected in the nucleolar cavity. Has RNA binding activity. Required for normal ribosome biogenesis
AT3G26420	Zinc finger-containing glycine-rich RNA-binding protein. Cold-inducible. Contributes to the enhancement of freezing tolerance. Members of this protein family include AT3G26420 (ATRZ-1A), AT1G60650 (AtRZ-1b) and AT5G04280 (AtRZ-1c).
AT4G20850	Tripeptidyl Peptidase II. Ser protease that assembles into a large oligomeric complex containing two proteins of 153 and 142 kD that are derived from a single TPP2 gene, with the smaller version missing part of the C-terminal end. N
AT5G61780	Involved in the regulation of AtGA20ox3 expression, as well as seed germination. The mRNA is cell-to-cell mobile. protein_coding TUDOR-SN PROTEIN 2 (TUDOR2) TUDOR-SN PROTEIN 2 (TUDOR2)
protoplasts + seedlings (2)
AT1G15250	cytosolic
AT3G62250	ubiquitin
leaves 2016 + protoplasts (2)
AT4G16720	Ribosomal protein L23/L15e family protein
AT3G60245	Zinc-binding ribosomal protein family protein
leaves 2020 + protoplasts (95)
AT4G30800	Nucleic acid-binding, OB-fold-like protein
AT3G16080	Zinc-binding ribosomal protein family protein
AT3G14600	Ribosomal protein L18ae/LX family protein
AT2G40510	Ribosomal protein S26e family protein
AT2G36160	Ribosomal protein S11 family protein
AT2G09990	Ribosomal protein S5 domain 2-like superfamily protein
AT2G37220	Encodes a chloroplast RNA binding protein. A substrate of the type III effector HopU1 (mono-ADP-ribosyltransferase). Protein is tyrosine-phosphorylated and its phosphorylation state is modulated in response to ABA in Arabidopsis thaliana seeds. protein_coding
AT3G45030	Ribosomal protein S10p/S20e family protein
AT4G36130	Ribosomal protein L2 family
AT3G55750	Ribosomal protein L35Ae family protein
AT3G06980	DEA(D/H)-box RNA helicase family protein
AT4G18100	Ribosomal protein L32e
AT1G26880	Ribosomal protein L34e superfamily protein
AT2G05220	Ribosomal S17 family protein
AT4G15000	Ribosomal L27e protein family
AT1G04990	Zinc finger C-x8-C-x5-C-x3-H type family protein
AT3G10610	Ribosomal S17 family protein
AT1G15690	Encodes a H(+)-translocating (pyrophosphate-energized) inorganic pyrophosphatase (H(+)-PPase
AT1G02150	Tetratricopeptide repeat (TPR)-like superfamily protein
ATCG00350	Encodes psaA protein comprising the reaction center for photosystem I along with psaB protein
ATCG00340	Encodes the D1 subunit of photosystem I reaction center. protein_coding (PSAB) (PSAB)
ATCG01060	Encodes the PsaC subunit of photosystem I. protein_coding (PSAC) (PSAC)
ATCG00490	large subunit of RUBISCO. Protein is tyrosine-phosphorylated and its phosphorylation state is modulated in response to ABA in Arabidopsis thaliana seeds. protein_coding (RBCL) (RBCL)
AT4G27090	Cytoplasmic ribosomal protein.Essential gene as homozygotes are lethal and heterozygotes have various defects in gametophyte development and function. protein_coding (RPL14B) (RPL14B)
AT1G77940	Ribosomal protein L7Ae/L30e/S12e/Gadd45 family protein
ATCG00900	encodes a chloroplast ribosomal protein S7, a constituent of the small subunit of the ribosomal complex protein_coding (RPS7.1) CHLOROPLAST RIBOSOMAL PROTEIN S7 (RPS7)
ATCG00520	Encodes a protein required for photosystem I assembly and stability. In cyanobacteria, loss of function mutation in this gene increases PSII/PSI ratio without any influence on photoautotrophic growth. protein_coding (YCF4) (YCF4)
AT3G08580	mitochondrial ADP/ATP carrier protein_coding ADP/ATP CARRIER 1 (AAC1) ADP/ATP CARRIER 1 (AAC1)
AT3G53500	Barta et al (2010) have proposed a nomenclature for Serine/Arginine-Rich Protein Splicing Factors (SR proteins): Plant Cell. 2010, 22:2926. protein_coding ARGININE/SERINE-RICH ZINC KNUCKLE-CONTAINING PROTEIN 32 (RS2Z32) ARGININE/SERINE-RICH ZINC KNUCKLE-CONTAINING PROTEIN 32 (RSZ32)
ATCG00120	Encodes the ATPase alpha subunit, which is a subunit of ATP synthase and part of the CF1 portion which catalyzes the conversion of ADP to ATP using the proton motive force. This complex is located in the thylakoid membrane of the chloroplast. protein_coding ATP SYNTHASE SUBUNIT ALPHA (ATPA) ATP SYNTHASE SUBUNIT ALPHA (ATPA)
ATCG00480	chloroplast-encoded gene for beta subunit of ATP synthase protein_coding ATP SYNTHASE SUBUNIT BETA (PB) (CF1BETA)
AT3G22150	Involved in RNA editing of plastid atpF and mitochondrial nad5. protein_coding ATPF EDITING FACTOR 1 (AEF1) ATPF EDITING FACTOR 1 (AEF1)
AT1G29930	Subunit of light-harvesting complex II (LHCII),which absorbs light and transfers energy to the photosynthetic reaction center. The mRNA is cell-to-cell mobile. protein_coding CHLOROPHYLL A/B BINDING PROTEIN 1 (CAB1) CHLOROPHYLL A/B BINDING PROTEIN 1 (CAB1)
AT1G35680	Encodes a chloroplast ribosomal protein L21 that is required for chloroplast development and embryogenesis. The mRNA is cell-to-cell mobile. protein_coding CHLOROPLAST RIBOSOMAL PROTEIN L21 (RPL21C) ATPASE-IN-SEED-DEVELOPMENT (ASD)
ATCG00330	30S chloroplast ribosomal protein S14 protein_coding CHLOROPLAST RIBOSOMAL PROTEIN S14 (RPS14) CHLOROPLAST RIBOSOMAL PROTEIN S14 (RPS14)
ATCG00380	Chloroplast encoded ribosomal protein S4 protein_coding CHLOROPLAST RIBOSOMAL PROTEIN S4 (RPS4) CHLOROPLAST RIBOSOMAL PROTEIN S4 (RPS4)
AT1G09340	Encodes CHLOROPLAST RNA BINDING (CRB), a putative RNA-binding protein. CRB is important for the proper functioning of the chloroplast. Mutations in CRB also affects the circadian system, altering the expression of both oscillator and output genes. The mRNA is cell-to-cell mobile. protein_coding CHLOROPLAST RNA BINDING (CRB) CRUCIFERIN B (CRB)
AT5G42310	Encodes a member of the Arabidopsis PPR family, expressed in the chloroplast, that acts as a regulator of chloroplast protein synthesis, interacts with the petB-petD intergenic region, and is required for the generation of petB and petD monocistronic RNAs. protein_coding CHLOROPLAST RNA PROCESSING 1 (CRP1) CHLOROPLAST RNA PROCESSING 1 (CRP1)
AT5G55740	Encodes a member of the E+ subgroup of the PPR protein family, containing the E and E+ motifs following a tandem array of PPR motifs. It also contains an unknown motif consisting of 15 aa, which is highly conserved in some PPR proteins, including CRR4. CRR21 is involved in RNA editing of the site 2 of ndhD (ndhD-2),which encodes a subunit of the NDH complex. The RNA editing changes aa 128 from Se…
AT4G38970	Protein is tyrosine-phosphorylated and its phosphorylation state is modulated in response to ABA in Arabidopsis thaliana seeds. protein_coding FRUCTOSE-BISPHOSPHATE ALDOLASE 2 (FBA2) FRUCTOSE-BISPHOSPHATE ALDOLASE 2 (FBA2)
AT1G17220	Encodes a chloroplast localized protein with similarity to translation initiation factor 2. Can complement loss of INFB in E.coli suggesting FUG1 does function as a translation initiation factor in vivo. Identified as a suppressor of the leaf variegation mutant var2-6. Suppression is only seen in hypomorphs as complete loss of function alleles are embryo lethal. The mRNA is cell-to-cell mobile. p…
AT3G26650	Encodes one of the two subunits forming the photosynthetic glyceraldehyde-3-phosphate dehydrogenase (GAPDH) and as such a constituent of the supramolecular complex with phosphoribulokinase (PRK) thought to be linked by a small peptide encoded by CP12-2. GapA-1 is coordinately expressed by light with PRK and CP12-2. The enzyme activity, tested in leaf protein extracts dropped significantly after e…
AT1G42970	Encodes chloroplast localized glyceraldehyde-3-phosphate dehydrogenase that can use both NADH and NADPH to reduce 1,3-diphosphate glycerate. It forms A2B2 heterotetramers with GapA forms of the GADPH enzyme. These complexes are active in the light under reducing conditions, but show reduced NADPH-dependent activity in response to oxidized thioredoxins and increased NAD(H)/NADP(H) ratios due to th…
AT3G14420	Encodes a glycolate oxidase that modulates reactive oxygen species-mediated signal transduction during nonhost resistance. The mRNA is cell-to-cell mobile. protein_coding GLYCOLATE OXIDASE 1 (GOX1) GLYCOLATE OXIDASE 1 (GOX1)
AT5G11200	One of two genes encoding an ATP-dependent RNA helicase that localizes predominantly to euchromatic regions of Arabidopsis nuclei, and associates with genes transcribed by RNA polymerase II independently from the presence of introns. It is not detected at non-transcribed loci. It interacts with ssRNA, dsRNA and dsDNA, but not with ssDNA. Its ATPase activity is stimulated by RNA and dsDNA and its …
AT5G01530	light harvesting complex photosystem II
AT3G08940	Lhcb4.2 protein (Lhcb4.2, protein involved in the light harvesting complex of photosystem II The mRNA is cell-to-cell mobile. protein_coding LIGHT HARVESTING COMPLEX PHOTOSYSTEM II (LHCB4.2) LIGHT HARVESTING COMPLEX PHOTOSYSTEM II (LHCB4.2)
AT3G45140	Chloroplast lipoxygenase required for wound-induced jasmonic acid accumulation in Arabidopsis.Mutants are resistant to Staphylococcus aureus and accumulate salicylic acid upon infection. The mRNA is cell-to-cell mobile. protein_coding LIPOXYGENASE 2 (LOX2) ARABIODOPSIS THALIANA LIPOXYGENASE 2 (ATLOX2)
AT3G12780	PGK1 was localized exclusively in the chloroplasts of photosynthetic tissues and is the photosynthetic isoform. The pgk1.1 knock-down mutant displayed reduced growth, lower photosynthetic capacity and starch content. Expression studies in PGK mutants showed that PGK1 and PGK3 were down-regulated in pgk3.2 and pgk1.1, respectively. These results indicate that the down-regulation of photosynthetic …
ATCG00540	Encodes cytochrome f apoprotein
ATCG00720	Encodes the cytochrome b(6) subunit of the cytochrome b6f complex. protein_coding PHOTOSYNTHETIC ELECTRON TRANSFER B (PETB) PHOTOSYNTHETIC ELECTRON TRANSFER B (PETB)
AT1G03130	Encodes a protein predicted by sequence similarity with spinach PsaD to be photosystem I reaction center subunit II (PsaD2) protein_coding PHOTOSYSTEM I SUBUNIT D-2 (PSAD-2) PHOTOSYSTEM I SUBUNIT D-2 (PSAD-2)
AT1G31330	Encodes subunit F of photosystem I. protein_coding PHOTOSYSTEM I SUBUNIT F (PSAF) PHOTOSYSTEM I SUBUNIT F (PSAF)
AT4G12800	Encodes subunit L of photosystem I reaction center. protein_coding PHOTOSYSTEM I SUBUNIT L (PSAL) PHOTOSYSTEM I SUBUNIT L (PSAL)
ATCG00020	Encodes chlorophyll binding protein D1, a part of the photosystem II reaction center core protein_coding PHOTOSYSTEM II REACTION CENTER PROTEIN A (PSBA) PHOTOSYSTEM II REACTION CENTER PROTEIN A (PSBA)
ATCG00680	encodes for CP47, subunit of the photosystem II reaction center. protein_coding PHOTOSYSTEM II REACTION CENTER PROTEIN B (PSBB) PHOTOSYSTEM II REACTION CENTER PROTEIN B (PSBB)
ATCG00280	chloroplast gene encoding a CP43 subunit of the photosystem II reaction center. promoter contains a blue-light responsive element. protein_coding PHOTOSYSTEM II REACTION CENTER PROTEIN C (PSBC) PHOTOSYSTEM II REACTION CENTER PROTEIN C (PSBC)
ATCG00270	PSII D2 protein protein_coding PHOTOSYSTEM II REACTION CENTER PROTEIN D (PSBD) PHOTOSYSTEM II REACTION CENTER PROTEIN D (PSBD)
ATCG00710	Encodes a 8 kD phosphoprotein that is a component of the photosystem II oxygen evolving core. Its exact molecular function has not been determined but it may play a role in mediating electron transfer between the secondary quinone acceptors, QA and QB, associated with the acceptor side of PSII. protein_coding PHOTOSYSTEM II REACTION CENTER PROTEIN H (PSBH) PHOTOSYSTEM II REACTION CENTER PROTEIN H…
AT3G50820	Encodes a protein which is an extrinsic subunit of photosystem II and which has been proposed to play a central role in stabilization of the catalytic manganese cluster. In <i>Arabidopsis thaliana</i> the PsbO proteins are encoded by two genes: <i>psbO1</i> and <i>psbO2</i>. PsbO2 is the minor isoform in the wild-type. Mutants defective in this gene have been shown to be affected in the dephospho…
AT1G06680	Encodes a 23 kD extrinsic protein that is part of photosystem II and participates in the regulation of oxygen evolution. Phosphorylation of this protein is dependent on calcium. In plsp1-1 mutant plastids, the nonmature form of the protein localizes in the stroma. The mRNA is cell-to-cell mobile. protein_coding PHOTOSYSTEM II SUBUNIT P-1 (PSBP-1) OXYGEN-EVOLVING ENHANCER PROTEIN 2 (OEE2)
AT1G79040	Encodes for the 10 kDa PsbR subunit of photosystem II (PSII). This subunit appears to be involved in the stable assembly of PSII, particularly that of the oxygen-evolving complex subunit PsbP. Mutants defective in this gene have reduced amounts of subunits PsbP and PsbQ in PSII. In turn, assembly of PsbR is dependent on the presence of PsbJ. protein_coding PHOTOSYSTEM II SUBUNIT R (PSBR) PHOTOSYS…
AT2G33450	Ribosomal L28 family
AT4G27440	light-dependent NADPH:protochlorophyllide oxidoreductase B The mRNA is cell-to-cell mobile. protein_coding PROTOCHLOROPHYLLIDE OXIDOREDUCTASE B (PORB) PROTOCHLOROPHYLLIDE OXIDOREDUCTASE B (PORB)
AT4G31850	Encodes a protein containing 27 pentatrico-peptide repeat (PPR) motifs. Functions in the stabilization of petL operon RNA and also in the translation of petL. protein_coding PROTON GRADIENT REGULATION 3 (PGR3) PROTON GRADIENT REGULATION 3 (PGR3)
AT4G28750	mutant has Decreased effective quantum yield of photosystem II
AT4G20360	Nuclear transcribed, plastid localized EF-Tu translation elongation factor. Referred to as AtRabE1b in DOI:10.1104/pp.013052. However, wider community usage and more publications assign the symbol RabE1b to At5g59840. protein_coding RAB GTPASE HOMOLOG E1B (ATRABE1B) (ATRAB8D)
ATCG00800	encodes a chloroplast ribosomal protein S3, a constituent of the small subunit of the ribosomal complex protein_coding RESISTANCE TO PSEUDOMONAS SYRINGAE 3 (RPS3)
AT1G43170	Encodes a cytoplasmic ribosomal protein. The mRNA is cell-to-cell mobile. protein_coding RIBOSOMAL PROTEIN 1 (RP1) RIBOSOMAL PROTEIN 1 (ARP1)
AT3G11940	One of two genes encoding the ribosomal protein S5. Mutants have semi-dominant developmental phenotypes. Most cell-division processes are delayed or disturbed in the heterozygous mutant, and development is completely arrested at an early embryonic stage in the homozygous mutant. protein_coding RIBOSOMAL PROTEIN 5A (RPS5A) RIBOSOMAL PROTEIN 5A (ATRPS5A)
AT2G37270	One of two genes encoding the ribosomal protein S5. Expressed at a lower level compared to ATRPS5A. protein_coding RIBOSOMAL PROTEIN 5B (RPS5B) RIBOSOMAL PROTEIN 5B (RPS5B)
AT3G25920	encodes a plastid ribosomal protein CL15, a constituent of the large subunit of the ribosomal complex protein_coding RIBOSOMAL PROTEIN L15 (RPL15) RIBOSOMAL PROTEIN L15 (RPL15)
ATCG00790	chloroplast gene encoding a ribosomal protein L16, which is a constituent of 50S large ribosomal subunit protein_coding RIBOSOMAL PROTEIN L16 (RPL16) RIBOSOMAL PROTEIN L16 (RPL16)
ATCG00660	encodes a chloroplast ribosomal protein L20, a constituent of the large subunit of the ribosomal complex protein_coding RIBOSOMAL PROTEIN L20 (RPL20) RIBOSOMAL PROTEIN L20 (RPL20)
ATCG00810	encodes a chloroplast ribosomal protein L22, a constituent of the large subunit of the ribosomal complex protein_coding RIBOSOMAL PROTEIN L22 (RPL22) RIBOSOMAL PROTEIN L22 (RPL22)
ATCG01020	encodes a chloroplast ribosomal protein L32, a constituent of the large subunit of the ribosomal complex protein_coding RIBOSOMAL PROTEIN L32 (RPL32) RIBOSOMAL PROTEIN L32 (RPL32)
AT5G39740	Encodes a ribosomal protein RPL5B that is involved in ribosome biogenesis and plays a role in organ size control by promoting cell proliferation and preventing compensation in normal leaf development. protein_coding RIBOSOMAL PROTEIN L5 B (RPL5B) RIBOSOMAL PROTEIN L5 B (RPL5B)
AT3G44890	Plastid ribosomal protein CL9 The mRNA is cell-to-cell mobile. protein_coding RIBOSOMAL PROTEIN L9 (RPL9) RIBOSOMAL PROTEIN L9 (RPL9)
ATCG00750	30S chloroplast ribosomal protein S11 protein_coding RIBOSOMAL PROTEIN S11 (RPS11) RIBOSOMAL PROTEIN S11 (RPS11)
AT5G23740	Encodes a putative ribosomal protein S11 (RPS11-beta). protein_coding RIBOSOMAL PROTEIN S11-BETA (RPS11-BETA) RIBOSOMAL PROTEIN S11-BETA (RPS11-BETA)
AT4G00100	Encodes a cytoplasmic ribosomal protein S13 homologue involved in early leaf development The mRNA is cell-to-cell mobile. protein_coding RIBOSOMAL PROTEIN S13A (RPS13A) RIBOSOMAL PROTEIN S13A (ATRPS13A)
AT1G79850	nuclear-encoded 30S chloroplast ribosomal protein S17 protein_coding RIBOSOMAL PROTEIN S17 (RPS17) RIBOSOMAL PROTEIN S17 (RPS17)
AT3G56340	Small ribosomal subunit protein. protein_coding RIBOSOMAL PROTEIN S26E (RPS26E) RIBOSOMAL PROTEIN S26E (RPS26E)
AT1G67090	Encodes a member of the Rubisco small subunit (RBCS) multigene family: RBCS1A (At1g67090), RBCS1B (At5g38430), RBCS2B (At5g38420), and RBCS3B (At5g38410). Functions to yield sufficient Rubisco content for leaf photosynthetic capacity. protein_coding RIBULOSE BISPHOSPHATE CARBOXYLASE SMALL CHAIN 1A (RBCS1A) RIBULOSE BISPHOSPHATE CARBOXYLASE SMALL CHAIN 1A (RBCS1A)
AT2G42520	P-loop containing nucleoside triphosphate hydrolases superfamily protein
AT4G13850	Encodes a glycine-rich RNA-binding protein. Gene expression is induced by cold. protein_coding RNA-BINDING GLYCINE-RICH PROTEIN A5 (RBGA5) GLYCINE-RICH RNA-BINDING PROTEIN 2 (ATGRP2)
AT3G62030	nuclear-encoded chloroplast stromal cyclophilin CYP20-3 (also known as ROC4). Protein is tyrosine-phosphorylated and its phosphorylation state is modulated in response to ABA in Arabidopsis thaliana seeds. protein_coding ROTAMASE CYP 4 (ROC4) CYCLOPHILIN 20-3 (CYP20-3)
AT1G23860	Encodes a 9G8-like serine-arginine rich (SR) protein that interacts in vivo with U1-70K, a U1 small nuclear ribonucleoprotein 70-kDa protein that is involved in nuclear precursor mRNA processing. Barta et al (2010) have proposed a nomenclature for Serine/Arginine-Rich Protein Splicing Factors (SR proteins): Plant Cell. 2010, 22:2926. protein_coding RS-CONTAINING ZINC FINGER PROTEIN 21 (RSZ21) (SR…
AT2G24590	Barta et al (2010) have proposed a nomenclature for Serine/Arginine-Rich Protein Splicing Factors (SR proteins): Plant Cell. 2010, 22:2926. protein_coding RS-CONTAINING ZINC FINGER PROTEIN 22A (RSZ22a) RS-CONTAINING ZINC FINGER PROTEIN 22A (At-RSZ22a)
AT2G39730	Rubisco activase, a nuclear-encoded chloroplast protein that consists of two isoforms arising from alternative splicing in most plants. Required for the light activation of rubisco. Involved in jasmonate-induced leaf senescence. protein_coding RUBISCO ACTIVASE (RCA) RUBISCO ACTIVASE (RCA)
AT5G38430	Encodes a member of the Rubisco small subunit (RBCS) multigene family: RBCS1A (At1g67090), RBCS1B (At5g38430), RBCS2B (At5g38420), and RBCS3B (At5g38410). protein_coding RUBISCO SMALL SUBUNIT 1B (RBCS1B) RUBISCO SMALL SUBUNIT 1B (RBCS1B)
AT5G38420	Encodes a member of the Rubisco small subunit (RBCS) multigene family: RBCS1A (At1g67090), RBCS1B (At5g38430), RBCS2B (At5g38420), and RBCS3B (At5g38410). Activated by OXS2 under the treatment of salt. protein_coding RUBISCO SMALL SUBUNIT 2B (RBCS2B) (DEG24)
AT2G33800	Encodes SCABRA1 (SCA1), a nuclear gene encoding a plastid-type ribosomal protein that functions &#8232
AT1G66580	senescence associated gene 24
AT2G32930	Encodes a zinc finger protein. protein_coding ZINC FINGER NUCLEASE 2 (ZFN2) ZINC FINGER NUCLEASE 2 (ZFN2)
leaves 2016 + seedlings (1)
AT3G53420	a	MEMBRANE	2	(PIP2);PLASMA	MEMBRANE	INTRINSIC	PROTEIN	2;1	(PIP2;1);	(ATPIP2;1)
leaves 2020 + seedlings (72)
AT1G76460	RNA-binding (RRM/RBD/RNP motifs) family protein
AT1G10590	Nucleic acid-binding, OB-fold-like protein
AT2G33845	Nucleic acid-binding, OB-fold-like protein
AT3G50370	hypothetical protein
AT3G24830	Ribosomal protein L13 family protein
AT4G36960	RNA-binding (RRM/RBD/RNP motifs) family protein
AT5G47210	Hyaluronan / mRNA binding family
AT2G25970	KH domain-containing protein
AT3G13580	Ribosomal protein L30/L7 family protein
AT5G51980	Transducin/WD40 repeat-like superfamily protein
AT1G01080	RNA-binding (RRM/RBD/RNP motifs) family protein
AT1G22910	RNA-binding (RRM/RBD/RNP motifs) family protein
AT1G60000	RNA-binding (RRM/RBD/RNP motifs) family protein
AT1G27090	glycine-rich protein
AT3G15680	Ran BP2/NZF zinc finger-like superfamily protein
AT2G35410	RNA-binding (RRM/RBD/RNP motifs) family protein
AT1G14170	RNA-binding KH domain-containing protein
AT3G13990	dentin sialophosphoprotein, putative (DUF1296)
AT4G25740	RNA binding Plectin/S10 domain-containing protein
AT5G18550	Zinc finger C-x8-C-x5-C-x3-H type family protein
AT5G15270	RNA-binding KH domain-containing protein
AT1G20970	calponin-like domain protein
AT5G59950	RNA-binding (RRM/RBD/RNP motifs) family protein
AT1G66260	RNA-binding (RRM/RBD/RNP motifs) family protein
AT5G37720	Encodes a member of a family of proteins involved in export of RNAs from the nucleus and transcriptional coactivation. protein_coding (ALY4) (ALY4)
AT4G16830	Encodes a perinuclear and cytoplasmically localized mRNA binding protein. AtRGGA is likely involved in stress responsivness. It is induced by salt and osmotic stress and loss of function mutations are more sensitive to stress. The mRNA is cell-to-cell mobile. protein_coding (ATRGGA) (ATRGGA)
AT3G62240	RING/U-box superfamily protein
AT2G22090	encodes a nuclear protein that binds to RNA with a specificity for oligouridylates in vitro. As with UBP1, transient overexpression of UBA1a in protoplasts increases the steady-state levels of reporter mRNAs in a promoter-dependent manner. Along with UBP1 and UBA2a, it may act as a component of a complex recognizing U-rich sequences in plant 3'-UTRs and contributing to the stabilization
AT1G79090	Encodes a component of the mRNA decapping machinery that is found in complexes with and is phosphorylated by MPK4. The protein can be found in P-bodies after treatment with PAMPs. Pat1 mutants exhibit dwarfism and de-repressed immunity dependent on the immune receptor SUMM2. The pat1 constitutive defense phenotype is suppressed by summ2 such that pat1 summ2 mutants display a wild-type
AT1G31280	Encodes Argonaute gene that binds viral siRNAs and is involved in antiviral defense response. Regulates innate immunity.Mutants have increased susceptibility to Potato virus X and tobacco rattle virus. protein_coding ARGONAUTE 2 (AGO2) (ATAGO2)
AT1G80000	CASC3/Barentsz eIF4AIII binding protein
AT5G50250	Encodes a RNA binding protein. A substrate of the type III effector HopU1 (mono-ADP-ribosyltransferase). Supports editing of specific CP31A-dependent sites. protein_coding CHLOROPLAST RNA-BINDING PROTEIN 31B (CP31B) CHLOROPLAST RNA-BINDING PROTEIN 31B (CP31B)
AT3G52380	Encodes a chloroplast RNA-binding protein that stabilizes chloroplast RNAs as evidenced by analyses of transcript accumulation in null mutants. Essential for seedling development (albino, strongly retarded growth even on sucrose-containing medium). protein_coding CHLOROPLAST RNA-BINDING PROTEIN 33 (CP33) PIGMENT DEFECTIVE 322 (PDE322)
AT1G30460	Encodes AtCPSF30, the 30-KDa subunit of cleavage and polyadenylation specificity factor. AtCPSF30 is a probable processing endonuclease. Nucleus-localized RNA binding protein capable of interacting with itself and with calmodulin. Its RNA-binding activity is inhibited by calmodulin in a calcium-dependent fashion. protein_coding CLEAVAGE AND POLYADENYLATION SPECIFICITY FACTOR 30 (C
AT4G01290	Protein with evolutionarily conserved eIF4E-binding motif in its N-terminal domain that can form mRNA cap?binding complexes and has the potential for regulating gene expression as a translation factor associated plant-specific cell cycle regulator. protein_coding CONSERVED BINDING OF EIF4E 1 (CBE1) CONSERVED BINDING OF EIF4E 1 (CBE1)
AT1G32790	RNA-binding protein, putative, similar to RNA-binding protein GB:CAB40027 GI:4539439 from (Arabidopsis thaliana).Member of a family of PAB2 binding domain proteins. protein_coding CTC-INTERACTING DOMAIN 11 (CID11) CTC-INTERACTING DOMAIN 11 (CID11)
AT3G14010	hydroxyproline-rich glycoprotein family protein, similar to Mrs16p (GI:2737884) (Saccharomyces cerevisiae)
AT2G18510	Essential gene (embryo lethal) that is similar to component of splicosome. Regulates embryonic pattern formation through Pol II-Mediated transcription of WOX2 an PIN7 (DOI:10.1016/j.isci.2019.09.004). JANUS positively regulates PLT1 expression in the root meristem by recruiting RNA polymerase II (Pol II) to PLT1 and by interacting with PLT1. Nuclear accumulation of JANUS in root meriste
AT5G42950	EXA1 is a GYF domain-containing gene of the SMY2 subgroup. Mutants exhibit resistance to potexviruses. protein_coding ESSENTIAL FOR POTEXVIRUS ACCUMULATION 1 (EXA1) ESSENTIAL FOR POTEXVIRUS ACCUMULATION 1 (EXA1)
AT3G19760	Encodes an RNA helicase that may be a component of the Exon Junction Complex. Subcellular localization is modulated by stress. Under normal conditions it is localized to the nuceloplasm but under hyopoxic conditions it localizes to the nucleolus and splicing speckles. protein_coding EUKARYOTIC INITIATION FACTOR 4A-III (EIF4A-III) (RH2)
AT3G26400	member of eIF4B - eukaryotic initiation factor 4B The mRNA is cell-to-cell mobile. protein_coding EUKARYOTIC TRANSLATION INITIATION FACTOR 4B1 (EIF4B1) EUKARYOTIC TRANSLATION INITIATION FACTOR 4B1 (EIF4B1)
AT5G57870	Encodes a putative eukaryotic translation initiation factor The mRNA is cell-to-cell mobile. protein_coding EUKARYOTIC TRANSLATION INITIATION FACTOR ISOFORM 4G1 (eIFiso4G1) EUKARYOTIC TRANSLATION INITIATION FACTOR ISOFORM 4G1 (eIFiso4G1)
AT5G58190	evolutionarily conserved C-terminal region 10
AT3G17330	evolutionarily conserved C-terminal region 6
AT1G79270	evolutionarily conserved C-terminal region 8
AT1G54490	Involved in the ethylene response. XRN4 does not appear to regulate ethylene signaling via an RNA-INDUCED SILENCING COMPLEX-based RNA silencing mechanism but acts by independent means. Endogenous suppressor of posttranscriptional gene silencing. The mRNA is cell-to-cell mobile. protein_coding EXORIBONUCLEASE 4 (XRN4) EXORIBONUCLEASE 4 (ATXRN4)
AT5G56030	A member of heat shock protein 90 (HSP90) gene family. Expressed in all tissues and abundant in root apical meristem, pollen and tapetum. Expression is NOT heat-induced but induced by IAA and NaCl. Interacts with HsfA1d in the cytosol and the nucleus and negatively regulates HsfA1d. Did not bind to AtHsfA4c. The mRNA is cell-to-cell mobile. protein_coding HEAT SHOCK PROTEIN 81-2 (HSP8
AT1G29250	Alba DNA/RNA-binding protein
AT5G66100	Encodes a LAM domain containing protein that is involved in leaf senescence. protein_coding LA RELATED PROTEIN 1B (LARP1B) (ATLARP1B)
AT4G35890	Encodes a cytoplasmic LAM domain containing protein that is involved in leaf senescence. The mRNA is cell-to-cell mobile. protein_coding LA RELATED PROTEIN 1C (LARP1C) LA RELATED PROTEIN 1C (LARP1C)
AT5G07290	AML4 A member of mei2-like gene family, predominantly plant-based family of genes encoding RNA binding proteins with characteristic presence of a highly conserved RNA binding motif first described in the mei2 gene of the fission yeast S. pombe. In silico analyses reveal nine mei2 -like genes in A. thaliana. They were grouped into four distinct clades, based on overall sequence similari
AT5G61960	A member of mei2-like gene family, predominantly plant-based family of genes encoding RNA binding proteins with characteristic presence of a highly conserved RNA binding motif first described in the mei2 gene of the fission yeast S. pombe. In silico analyses reveal nine mei2 -like genes in A. thaliana. They were grouped into four distinct clades, based on overall sequence similarity and
AT1G29400	A member of mei2-like gene family, predominantly plant-based family of genes encoding RNA binding proteins with characteristic presence of a highly conserved RNA binding motif first described in the mei2 gene of the fission yeast S. pombe. In silico analyses reveal nine mei2 -like genes in A. thaliana. They were grouped into four distinct clades, based on overall sequence similarity and
AT2G42680	One of three genes in A. thaliana encoding multiprotein bridging factor 1, a highly conserved transcriptional coactivator. May serve as a bridging factor between a bZIP factor and TBP. Its expression is developmentally regulated. The mRNA is cell-to-cell mobile. protein_coding MULTIPROTEIN BRIDGING FACTOR 1A (MBF1A) ARABIDOPSIS THALIANA MULTIPROTEIN BRIDGING FACTOR 1A (ATMBF1A
AT1G10170	Encodes AtNFXL1, a homologue of the putative human transcription repressor NF-X1. Functions as a negative regulator of the trichothecene phytotoxin-induced defense response. protein_coding NF-X-LIKE 1 (NFXL1) NF-X-LIKE 1 (ATNFXL1)
AT5G64200	encodes an SC35-like splicing factor of 35 kD localized to the nuclear specks. protein_coding ORTHOLOG OF HUMAN SPLICING FACTOR SC35 (SC35) ARABIDOPSIS THALIANA ORTHOLOG OF HUMAN SPLICING FACTOR SC35 (ATSC35)
AT5G53180	Encodes one of the two polypyrimidine tract-binding (PTB) protein homologs in the Arabidopsis genome. Double mutants have defects in pollen germination. protein_coding POLYPYRIMIDINE TRACT-BINDING PROTEIN 2 (PTB2) POLYPYRIMIDINE TRACT-BINDING PROTEIN 2 (PTB2)
AT5G60960	Encodes PNM1 (for PPR protein localized to the nucleus and mitochondria 1), a PPR protein that is dual localized to mitochondria and nuclei. Loss of PNM1 function in mitochondria, but not in nuclei, is lethal for the embryo. In mitochondria, it is associated with polysomes and may play a role in translation. protein_coding PPR PROTEIN LOCALIZED TO THE NUCLEUS AND MITOCHONDRIA 1 (PNM1
AT3G10360	Encodes a member of the Arabidopsis Pumilio (APUM) proteins containing PUF domain (eight repeats of approximately 36 amino acids each). PUF proteins regulate both mRNA stability and translation through sequence-specific binding to the 3' UTR of target mRNA transcripts. protein_coding PUMILIO 4 (PUM4) PUMILIO 4 (PUM4)
AT4G36680	Ribosomal pentatricopeptide repeat protein protein_coding RIBOSOMAL PENTATRICOPEPTIDE REPEAT PROTEIN 7 (RPPR7) RIBOSOMAL PENTATRICOPEPTIDE REPEAT PROTEIN 7 (RPPR7)
AT5G64140	Encodes a putative ribosomal protein S28. protein_coding RIBOSOMAL PROTEIN S28 (RPS28) RIBOSOMAL PROTEIN S28 (RPS28)
AT3G16780	Ribosomal protein L19e family protein
AT3G61240	DEA(D/H)-box RNA helicase family protein
AT5G63120	P-loop containing nucleoside triphosphate hydrolases superfamily protein
AT2G33410	Belongs to a member of the RNA-binding glycine-rich (RBG) gene superfamily. The mRNA is cell-to-cell mobile. protein_coding RNA-BINDING GLYCINE-RICH PROTEIN D2 (RBGD2) RNA-BINDING GLYCINE-RICH PROTEIN D2 (RBGD2)
AT4G03110	Encodes a putative RNA-binding protein that is located in the cytoplasm and is involved in the hypersensitive response and positively regulates salicylic acid-mediated immunity. protein_coding RNA-BINDING PROTEIN-DEFENSE RELATED 1 (RBP-DR1) RNA-BINDING PROTEIN-DEFENSE RELATED 1 (AtRBP-DR1)
AT4G00660	RNAhelicase-like 8
AT1G12800	SDP is a chloroplast localized RNA binding protein that is required for plastid rRNA processing. Plants harboring a mutation in SDP have numerous defects including reduced chlorophyll content, poor growth, yellow leaves and abnormal chloroplasts. protein_coding S1 DOMAIN-CONTAINING RBP (SDP) S1 DOMAIN-CONTAINING RBP (SDP)
AT3G23700	Encodes a chloroplast-localized S1 domain-containing protein with RNA chaperone activity that affects the splicing and processing of chloroplast transcripts and plays a role in seedling growth in the presence of ABA. Binds the chloroplast psbA RNA and some other chloroplast RNAs. Required for the stability of the chloroplast ndhC RNA. Inhibits ribosome association with psbA RNA and ycf1
AT3G13570	encodes an SC35-like splicing factor of 30 kD that is localized to the nuclear specks. Barta et al (2010) have proposed a nomenclature for Serine/Arginine-Rich Protein Splicing Factors (SR proteins): Plant Cell. 2010, 22:2926. protein_coding SC35-LIKE SPLICING FACTOR 30A (SCL30A) SC35-LIKE SPLICING FACTOR 30A (At-SCL30A)
AT3G49430	Barta et al (2010) have proposed a nomenclature for Serine/Arginine-Rich Protein Splicing Factors (SR proteins): Plant Cell. 2010, 22:2926. protein_coding SERINE/ARGININE-RICH PROTEIN SPLICING FACTOR 34A (SR34a) SER/ARG-RICH PROTEIN 34A (SRp34a)
AT1G14410	Encodes a homolog of the potato p24 protein. Binds single strand telomeric repeats. Negatively regulates telomerase activity and telomere length. protein_coding WHIRLY 1 (WHY1) A. THALIANA WHIRLY 1 (ATWHY1)
leaves 2020 + leaves 2016 ( 19)
AT1G27400	Ribosomal protein L22p/L17e family protein
AT3G03920	H/ACA ribonucleoprotein complex, subunit Gar1/Naf1 protein
AT3G10090	Nucleic acid-binding, OB-fold-like protein
AT3G09200	Ribosomal protein L10 family protein
AT2G07715	Nucleic acid-binding, OB-fold-like protein
AT1G18080	Encodes the Arabidopsis thaliana homolog of the tobacco WD-40 repeat ArcA gene. It is a scaffold protein that acts downstream of and is phosphorylated by WNK8 in the glucose responsiveness and flowering pathways . Knockout mutants show insensitivity to gibberellin in GA-induced seed germination.
AT2G13360	Encodes a peroxisomal photorespiratory enzyme that catalyzes transamination reactions with multiple substrates. It is involved in photorespiration. protein_coding ALANINE:GLYOXYLATE AMINOTRANSFERASE (AGT) ALANINE:GLYOXYLATE AMINOTRANSFERASE (AGT)
AT5G50920	Encodes a protein that is similar to ATP-dependent Clp protease ATP-binding subunit / ClpC. Involved in protein import into the chloroplast. May provide ATP source that drives the TIC (Translocon at the Inner envelope membrane of Chloroplasts) translocation machinery. Association of Hsp93 with the
AT1G04270	Encodes cytosolic ribosomal protein S15. protein_coding CYTOSOLIC RIBOSOMAL PROTEIN S15 (RPS15) CYTOSOLIC RIBOSOMAL PROTEIN S15 (RPS15)
AT5G35630	chloroplastic glutamine synthetase The mRNA is cell-to-cell mobile. protein_coding GLUTAMINE SYNTHETASE 2 (GS2) GLUTAMINE SYNTHETASE 2 (GS2)
AT4G13940	Encodes a S-adenosyl-L-homocysteine hydrolase required for DNA methylation-dependent gene silencing. The mRNA is cell-to-cell mobile. protein_coding HOMOLOGY-DEPENDENT GENE SILENCING 1 (HOG1) HOMOLOGY-DEPENDENT GENE SILENCING 1 (HOG1)
AT1G68010	Encodes hydroxypyruvate reductase. protein_coding HYDROXYPYRUVATE REDUCTASE (HPR) HYDROXYPYRUVATE REDUCTASE (HPR)
AT5G17920	Encodes a cytosolic cobalamin-independent methionine synthase, involved in methionine regeneration via the activated methyl cycle (SAM cycle). The protein undergoes thiolation following treatment with the oxidant tert-butylhydroperoxide. The mRNA is cell-to-cell mobile. protein_coding METHIONINE
AT1G59870	ATP binding cassette transporter. Localized to the plasma membrane in uninfected cells. In infected leaves, the protein concentrated at infection sites. Contributes to nonhost resistance to inappropriate pathogens that enter by direct penetration in a salicylic acid?dependent manner. Required for
AT3G26060	encodes periredoxin Q which decomposes peroxides and plays a role in the protection of the photosynthetic apparatus protein_coding PEROXIREDOXIN Q (PRXQ) PEROXIREDOXIN Q (PRXQ)
AT3G54890	Encodes a component of the light harvesting complex associated with photosystem I. protein_coding PHOTOSYSTEM I LIGHT HARVESTING COMPLEX GENE 1 (LHCA1) PHOTOSYSTEM I LIGHT HARVESTING COMPLEX GENE 1 (LHCA1)
AT1G61520	PSI type III chlorophyll a/b-binding protein (Lhca3*1) The mRNA is cell-to-cell mobile. protein_coding PHOTOSYSTEM I LIGHT HARVESTING COMPLEX GENE 3 (LHCA3) PHOTOSYSTEM I LIGHT HARVESTING COMPLEX GENE 3 (LHCA3)
AT5G13650	Encodes SVR3, a putative chloroplast TypA translation elongation GTPase. Loss of SVR3 suppresses variegation mediated by var2. SVR3 is essential for plants? ability to develop functional chloroplasts under chilling stress (8C), but not at normal temperature (22C). protein_coding SUPPRESSOR
AT5G16540	Encodes a zinc finger protein. protein_coding ZINC FINGER NUCLEASE 3 (ZFN3) ZINC FINGER NUCLEASE 3 (ZFN3)
seeds (30)
AT5G07030	Eukaryotic aspartyl protease family protein
AT3G15260	Protein phosphatase 2C family protein
AT1G29680	histone acetyltransferase (DUF1264)
AT5G27120	SAR DNA-binding protein, putative, strong similarity to SAR DNA-binding protein-1 (Pisum sativum) GI:3132696
AT1G65090	nucleolin
AT3G54400	Eukaryotic aspartyl protease family protein
AT5G62300	Ribosomal protein S10p/S20e family protein
AT3G09840	Encodes a cell division cycle protein, a member of AAA-type ATPases gene family. Expressed throughout the plant in regions of cell division. Within the cell, sub-cellular localization varies depending on the stage of the cell cycle.Mutants in which the expression of CDC48A is altered show defects in cytokinesis, cell expansion and cell differentiation. The mRNA is cell-to-cell mobile.
AT1G30580	GTP binding protein
AT1G24360	NAD(P)-binding Rossmann-fold superfamily protein
AT2G27020	Encodes 20S proteasome alpha 7 subunit PAG1. protein_coding 20S PROTEASOME ALPHA SUBUNIT G1 (PAG1) 20S PROTEASOME ALPHA SUBUNIT G1 (PAG1)
AT2G27040	AGO4 is a member of a class of PAZ/PIWI domain containing proteins involved in siRNA mediated gene silencing.Loss of function mutations have reduced site specific CpNpG and CpHpH methylation, abnormal ovule/megagametophyte develoment and increased susceptibility to bacterial pathogens including Tobacco rattle virus. protein_coding ARGONAUTE 4 (AGO4) OVEREXPRESSOR OF CATIONIC PERO
AT4G02940	ALKBH10B is a functional RNA N6-methyladenosine demethylase. Reduction in ALKBH10B decreases m6A levels, and affects the stability of flowering time genes including FT, SPL3 and SPL9. Mutant plants are early flowering. protein_coding ATALKBH10B (ALKBH10B) ATALKBH10B (ALKBH10B)
AT3G14450	RNA-binding protein, putative, contains Pfam profile: PF00076 RNA recognition motif. (a.k.a. RRM, RBD, or RNP domain) (2 copies). Contains PAM PABC binding domain. protein_coding CTC-INTERACTING DOMAIN 9 (CID9) CTC-INTERACTING DOMAIN 9 (CID9)
AT1G27950	Encodes LTPG1, a lipid transfer protein with a predicted GPI (glycosylphosphatidylinositol)-anchor domain. Localized in the plasma membrane. Disruption of the LTPG1 gene causes alterations of cuticular lipid composition, but no significant changes on total wax and cutin monomer loads are seen. The mRNA is cell-to-cell mobile. protein_coding GLYCOSYLPHOSPHATIDYLINOSITOL-ANCHORED
AT2G18960	Encodes a plasma membrane proton ATPase. Mutants have a reduced ability to close their stomata in response to drought and are affected in stomatal but not seed responsiveness to ABA. The mRNA is cell-to-cell mobile. protein_coding H(+)-ATPASE 1 (HA1) H(+)-ATPASE 1 (AHA1)
AT1G74310	Encodes ClpB1, which belongs to the Casein lytic proteinase/heat shock protein 100 (Clp/Hsp100) family. Involved in refolding of proteins which form aggregates under heat stress. Also known as AtHsp101. AtHsp101 is a cytosolic heat shock protein required for acclimation to high temperature. protein_coding HEAT SHOCK PROTEIN 101 (HSP101) (HOT1)
AT1G56110	NOP56-like protein protein_coding HOMOLOG OF NUCLEOLAR PROTEIN NOP56 (NOP56) HOMOLOG OF NUCLEOLAR PROTEIN NOP56 (NOP56)
AT3G57150	Encodes a putative pseudouridine synthase (NAP57). protein_coding HOMOLOGUE OF NAP57 (NAP57) (AtNAP57)
AT4G10020	Encodes a putative hydroxysteroid dehydrogenase (HSD). Genes that encode HSD include: At5g50600 and At5g50700 (HSD1), At3g47350(HSD2), At3g47360(HSD3), At5g50590 and At5g50690(HSD4), At5g50770(HSD6) (Plant Cell Physiology 50:1463). Two copies of HSD1 and HSD4 exist due to a gene duplication event. In Plant Physiology 145:87, At5g50690 is HSD7, At4g10020 is HSD5. protein_coding
AT3G11710	lysyl-tRNA synthetase 1
AT1G79690	Encodes a dual activity enzyme which catalyses the hydrolysis of a peptide bond and of a phosphate bond, acting both as a dipeptidyl peptidase III and an atypical Nudix hydrolase. protein_coding NUDIX HYDROLASE HOMOLOG 3 (NUDT3) NUDIX HYDROLASE HOMOLOG 3 (atnudt3)
AT2G27530	Encodes ribosomal protein L10aP. Identified in a screen for enhancers of as1. as1/pgy double mutants show defects in leaf vascular patterning and adaxial cell fate. Double mutant analysis indicates pgy genes function in the same pathway as REV, KAN1 and KAN2. protein_coding PIGGYBACK1 (PGY1) PIGGYBACK1 (PGY1)
AT2G01140	Aldolase superfamily protein
AT5G62190	Encodes a ATP-dependent RNA unwinding protein targeted to the nucleolus and presumably involved in translation by assisting ribosome maturation. DEAD/DEAH box RNA helicase PRH75 protein_coding PLANT RNA HELICASE75 (PRH75) (ATRH7)
AT5G22470	PARP3 is one of three canonical PARPs in Arabidopsis. protein_coding POLY(ADP-RIBOSE) POLYMERASE 3 (PARP3) (ATPARP3)
AT4G15530	Encodes a dual-targeted protein believed to act as a pyruvate, orthophosphate dikinase. These enzymes are normally associated with C4 photosynthesis which does not occur in Arabidopsis. However, PPDK may play a role in remobilizing nitrogen during leaf senescence in Arabidopsis. The product of the long transcript (.1 gene model) was shown to be targeted to the chloroplast, whereas the sh
AT4G09800	encodes a ribosomal protein S18C, a constituent of the small subunit of the ribosomal complex protein_coding S18 RIBOSOMAL PROTEIN (RPS18C) S18 RIBOSOMAL PROTEIN (RPS18C)
AT5G27640	encodes a member of eukaryotic translation initiation factor 3B family. protein_coding TRANSLATION INITIATION FACTOR 3B1 (TIF3B1) TRANSLATION INITIATION FACTOR 3B1 (TIF3B1)
AT1G78900	Encodes catalytic subunit A of the vacuolar ATP synthase. Mutants are devoid of vacuolar ATPase activity as subunit A is encoded only by this gene and show strong defects in male gametophyte development and in Golgi stack morphology. The mRNA is cell-to-cell mobile. protein_coding VACUOLAR ATP SYNTHASE SUBUNIT A (VHA-A) VACUOLAR ATP SYNTHASE SUBUNIT A (VHA-A)
protoplasts (108)
AT3G10950	Zinc-binding ribosomal protein family protein
AT1G74050	Ribosomal protein L6 family protein
AT1G67325	Ran BP2/NZF zinc finger-like superfamily protein
AT1G07070	Ribosomal protein L35Ae family protein
AT4G13170	Ribosomal protein L13 family protein
AT1G04480	Ribosomal protein L14p/L23e family protein
AT1G07660	Histone superfamily protein
AT3G55170	Ribosomal L29 family protein
AT1G72730	DEA(D/H)-box RNA helicase family protein
AT1G52300	Zinc-binding ribosomal protein family protein
AT5G58420	Ribosomal protein S4 (RPS4A) family protein
AT2G17360	Ribosomal protein S4 (RPS4A) family protein
AT3G04230	Ribosomal protein S5 domain 2-like superfamily protein
AT5G23900	Ribosomal protein L13e family protein
AT3G60770	Ribosomal protein S13/S15
AT4G04640	One of two genes (with ATPC2) encoding the gamma subunit of Arabidopsis chloroplast ATP synthase. protein_coding (ATPC1) (ATPC1)
ATCG00130	ATPase F subunit. protein_coding (ATPF) (ATPF)
AT1G56190	One of a pair of plastid localized phosphoglycerate kinases involved in galactolipid biosynthesis. Functions redundantly with AT3g12780 (PGK1) in the chloroplast in the biosynthesis of thylakoid membrane galactolipids. Double mutants are photosynthetically incompetent, plants are albino and seedling lethal. protein_coding (CPGK2) (CPGK2)
AT2G04390	Ribosomal S17 family protein
AT1G07940	GTP binding Elongation factor Tu family protein
AT1G07920	GTP binding Elongation factor Tu family protein
AT1G08880	Encodes HTA5, a histone H2A protein. H2AX is a meiosis-specific isoform of histone H2A. Upon DSB formation, rapid accumulation of phosphorylated H2AX (&#947
AT1G07790	Encodes a histone 2B (H2B) protein. protein_coding (HTB1) (HTB1)
AT5G02570	Histone superfamily protein
AT3G46030	Histone superfamily protein
AT2G28720	Histone superfamily protein
AT5G59910	Histone superfamily protein
AT2G37470	Histone superfamily protein
AT3G09480	Histone superfamily protein
AT3G45980	Encodes a histone 2B (H2B) protein. This protein can be ubiquitinated in planta, and this modification depends on the HUB1 and HUB2 E3 ubiquitin ligases as well as the UBC1 and UBC2 E2 ubiquitin conjugating enzymes. Lysine 146 appears to be the site of the ubiquitin addition. protein_coding (HTB9) HISTONE H2B (H2B)
AT1G75600	Histone superfamily protein
AT5G02490	Heat shock protein 70 (Hsp 70) family protein
AT5G64040	Encodes the only subunit of photosystem I located entirely in the thylakoid lumen. May be involved in the interaction between plastocyanin and the photosystem I complex. Phosphorylation of this protein is dependent on calcium. protein_coding (PSAN) (PSAN)
AT1G36240	Ribosomal protein L7Ae/L30e/S12e/Gadd45 family protein
AT4G02890	Polyubiquitin gene containing 4 ubiquitin repeats. protein_coding (UBQ14) (UBQ14)
ATCG01000	Ycf1 protein
AT3G11630	Encodes a 2-Cys peroxiredoxin (2-Cys PrxA) that contains two catalytic Cys residues. Functions in redox cascade with TrxL2 via the ferredoxin-thioredoxin reductase (FTR)/thioredoxin (Trx) pathway to mediate the light-responsive reductive control of target proteins. Continuously transfers reducing power from TrxL2 to H2O2. protein_coding 2-CYS PEROXIREDOXIN A (2CPA)
AT5G06290	Encodes a 2-Cys peroxiredoxin (2-Cys PrxB) that contains two catalytic Cys residues. The mRNA is cell-to-cell mobile. protein_coding 2-CYSTEINE PEROXIREDOXIN B (2-Cys Prx B) 2-CYS PEROXIREDOXIN B (2CPB)
AT3G25760	encodes allene oxide cyclase. One of four genes in Arabidopsis that encode this enzyme, which catalyzes an essential step in jasmonic acid biosynthesis. Gene expression is induced during senescence, a process that involves jasmonic acid signalling pathway. The mRNA is cell-to-cell mobile. protein_coding ALLENE OXIDE CYCLASE 1 (AOC1) EARLY-RESPONSIVE TO DEHYDRATION
AT3G25770	Encodes allene oxide cyclase. One of four genes in Arabidopsis that encode this enzyme, which catalyzes an essential step in jasmonic acid biosynthesis. Gene expression is induced during senescence, a process that involves jasmonic acid signalling pathway. Note: Nomenclature for Arabidopsis allene oxide cyclase 2 (AOC2, AT3G25770) gene is based on Stenzel et al. 2003 Plan
AT4G08870	Encodes one of the two arginase in the genome. Gene expression is enhanced by methyl jasmonate treatment. It is involved in the defense response to B.cinerea. protein_coding ARGININE AMIDOHYDROLASE 2 (ARGAH2) ARGININE AMIDOHYDROLASE 2 (ARGAH2)
AT5G14740	Encodes a beta carbonic anhydrase likely to be localized in the cytoplasm. Expression of its mRNA is seen in etiolated seedlings and points to a possible nonphotosynthetic role for this isoform. protein_coding CARBONIC ANHYDRASE 2 (CA2) CARBONIC ANHYDRASE 2 (CA2)
AT4G35090	Encodes a peroxisomal catalase, highly expressed in bolts and leaves. mRNA expression patterns show circadian regulation with mRNA levels being high in the subjective early morning. Loss of function mutations have increased H2O2 levels and increased H2O2 sensitivity. Mutants accumulate more toxic ions yet show decreased sensitivity to Li+. This decreased sensitivity is m
AT1G29920	Encodes lhcb1.1 a component of the LHCIIb light harvesting complex associated with photosystem II. protein_coding CHLOROPHYLL A/B-BINDING PROTEIN 2 (CAB2) CHLOROPHYLL A/B-BINDING PROTEIN 2 (CAB2)
AT3G11130	CHC1 heavy chain subunit of clathrin. Involved in vesicle mediated trafficking. Mutants show reduced rates of endocytosis and defects clathrin mediated exocytosis. Mutants also have increased dehydration tolerance which may be related to the overall slower stomatal aperture dynamics. Overall growth is affected. protein_coding CLATHRIN HEAVY CHAIN 1 (CHC1) HOT ABA
AT5G64290	dicarboxylate transport 2.1
AT5G12860	AtpOMT1 encodes dicarboxylate transporter functions both as as an oxaloacetate/malate transporter and as a 2-oxoglutarate/malate transporter. protein_coding DICARBOXYLATE TRANSPORTER 1 (DiT1) DICARBOXYLATE TRANSPORTER 1 (DiT1)
AT1G56410	encodes a heat shock protein whose gene expression is induced by heat and dehydration. protein_coding EARLY-RESPONSIVE TO DEHYDRATION 2 (ERD2) HEAT SHOCK PROTEIN 70T-1 (HSP70T-1)
AT1G20020	Encodes a leaf-type ferredoxin:NADP(H) oxidoreductase. It is present in both chloroplast stroma and thylakoid membranes but is more abundant in the stroma The mRNA is cell-to-cell mobile. protein_coding FERREDOXIN-NADP(+)-OXIDOREDUCTASE 2 (FNR2) FERREDOXIN-NADP(+)-OXIDOREDUCTASE 2 (FNR2)
AT5G01600	Encodes a ferretin protein that is targeted to the chloroplast. Member of a Ferritin gene family. Gene expression is induced in response to iron overload and by nitric oxide. Expression of the gene is downregulated in the presence of paraquat, an inducer of photoxidative stress. protein_coding FERRETIN 1 (FER1) ARABIDOPSIS THALIANA FERRETIN 1 (ATFER1)
AT2G21330	fructose-bisphosphate aldolase 1
AT1G54690	Encodes HTA3, a histone H2A protein. H2AX is a meiosis-specific isoform of histone H2A. Upon DSB formation, rapid accumulation of phosphorylated H2AX (&#947
AT5G25980	Myrosinase (thioglucoside glucohydrolase) gene involved in glucosinoloate metabolism. The mRNA is cell-to-cell mobile. protein_coding GLUCOSIDE GLUCOHYDROLASE 2 (TGG2) BETA GLUCOSIDASE 37 (BGLU37)
AT4G18360	Encodes a glycolate oxidase that modulates reactive oxygen species-mediated signal transduction during nonhost resistance. protein_coding GLYCOLATE OXIDASE 3 (GOX3) GLYCOLATE OXIDASE 3 (GOX3)
AT5G65350	histone 3 11
AT1G09200	Histone superfamily protein
AT4G40030	Histone superfamily protein
AT5G22880	Encodes a histone 2B (H2B) protein. This protein can be ubiquitinated in planta, and this modification depends on the HUB1 and HUB2 E3 ubiquitin ligases. protein_coding HISTONE B2 (HTB2) HISTONE B2 (HTB2)
AT5G03740	HD2-type histone deacetylase HDAC. Involved in the ABA and stress responses. Mediates transcriptional repression via histone modification. protein_coding HISTONE DEACETYLASE 2C (HD2C) HISTONE DEACETYLASE 2C (HD2C)
AT1G51060	Encodes HTA10, a histone H2A protein. The mRNA is cell-to-cell mobile. protein_coding HISTONE H2A 10 (HTA10) HISTONE H2A 10 (HTA10)
AT3G54560	Encodes HTA11, a histone H2A protein. Loss of all H2A.Z (triple mutant with HTA8 and HTA9) results in a reduction in DNA methylation of transposons but not that of genes. Loss of H2A.Z causes misregulation of many genes involved in the response to developmental and environmental cues, and that these genes tend to have high levels of gene-body H2A.Z. protein_coding
AT3G20670	Encodes HTA13, a histone H2A protein. protein_coding HISTONE H2A 13 (HTA13) HISTONE H2A 13 (HTA13)
AT4G27230	Encodes HTA2, a histone H2A protein. protein_coding HISTONE H2A 2 (HTA2) HISTONE H2A 2 (HTA2)
AT5G59870	Encodes HTA6, a histone H2A protein. protein_coding HISTONE H2A 6 (HTA6) (H2A.W.6)
AT5G27670	Encodes HTA7, a histone H2A protein. protein_coding HISTONE H2A 7 (HTA7) (H2A.W.7)
AT2G38810	Encodes HTA8, a histone H2A protein. Loss of all H2A.Z (triple mutant with HTA9 and HTA11) results in a reduction in DNA methylation of transposons but not that of genes. Loss of H2A.Z causes misregulation of many genes involved in the response to developmental and environmental cues, and that these genes tend to have high levels of gene-body H2A.Z. protein_coding
AT1G52740	Encodes HTA9, a histone H2A protein. Loss of all H2A.Z (triple mutant with HTA8 and HTA11) results in a reduction in DNA methylation of transposons but not that of genes. Loss of H2A.Z causes misregulation of many genes involved in the response to developmental and environmental cues, and that these genes tend to have high levels of gene-body H2A.Z. protein_coding
AT5G47010	Required for nonsense-mediated mRNA decay. Involved in RNA interference. lba1 mutants has reduced sugar-induced expression of Atb- amylase, is hypersensitive to glucose and abscisic acid and resistant to mannose, and shows early flowering, short day-sensitive growth, and seed germination phenotypes. The mRNA is cell-to-cell mobile. protein_coding LOW-LEVEL BETA-AMYLASE
AT2G29580	Encodes MAC5B, homologous to MAC5A. MAC5A is a component of the MOS4-associated complex (MAC) that contributes to snc1- mediated autoimmunity. Homologues include AT1G07360 (MAC5A), AT2G29580 (MAC5B) and AT5G07060 (MAC5C). protein_coding MOS4-ASSOCIATED COMPLEX SUBUNIT 5B (MAC5B) MOS4-ASSOCIATED COMPLEX SUBUNIT 5B (MAC5B)
AT5G07060	Encodes MAC5C, homologous to MAC5A. MAC5A is a component of the MOS4-associated complex (MAC) that contributes to snc1- mediated autoimmunity. Homologues include AT1G07360 (MAC5A), AT2G29580 (MAC5B) and AT5G07060 (MAC5C). MAC5A and MAC5B are more closely related to each other than to MAC5C. protein_coding MOS4-ASSOCIATED COMPLEX SUBUNIT 5C (MAC5C) MOS4-ASSOCIATED
AT5G09660	encodes a microbody NAD-dependent malate dehydrogenase encodes an peroxisomal NAD-malate dehydrogenase that is involved in fatty acid beta-oxidation through providing NAD to the process of converting fatty acyl CoA to acetyl CoA. protein_coding PEROXISOMAL NAD-MALATE DEHYDROGENASE 2 (PMDH2) PEROXISOMAL NAD-MALATE DEHYDROGENASE 2 (PMDH2)
AT1G30380	Encodes subunit K of photosystem I reaction center. The mRNA is cell-to-cell mobile. protein_coding PHOTOSYSTEM I SUBUNIT K (PSAK) PHOTOSYSTEM I SUBUNIT K (PSAK)
ATCG00580	PSII cytochrome b559. There have been many speculations about the function of Cyt b559, but the most favored at present is that it plays a protective role by acting as an electron acceptor or electron donor under conditions when electron flow through PSII is not optimized. protein_coding PHOTOSYSTEM II REACTION CENTER PROTEIN E (PSBE) PHOTOSYSTEM II REACTION CENTER
ATCG00570	PSII cytochrome b559 protein_coding PHOTOSYSTEM II REACTION CENTER PROTEIN F (PSBF) PHOTOSYSTEM II REACTION CENTER PROTEIN F (PSBF)
AT3G19380	PUB25 and PUB26 are closely related paralogs that encode functional E3 ligases. They function in immune response pathway by targeting BIK1 for degradation. protein_coding PLANT U-BOX 25 (PUB25) PLANT U-BOX 25 (PUB25)
AT1G49780	PUB25 and PUB26 are closely related paralogs that encode functional E3 ligases. They function in immune response pathway by targeting BIK1 for degradation. protein_coding PLANT U-BOX 26 (PUB26) PLANT U-BOX 26 (PUB26)
AT3G54210	Ribosomal protein L17 family protein
AT1G29070	Ribosomal protein L34
AT3G56910	Encodes PSRP5 (PLASTID-SPECIFIC 50S RIBOSOMAL PROTEIN 5). Functions in plastid translation. protein_coding PLASTID-SPECIFIC 50S RIBOSOMAL PROTEIN 5 (PSRP5) PLASTID-SPECIFIC 50S RIBOSOMAL PROTEIN 5 (PSRP5)
AT1G22760	Putative poly(A) binding protein May there fore function in posttranscriptional regulation, including mRNA turnover and translational initiation. Expression detected only in floral organs. protein_coding POLY(A) BINDING PROTEIN 3 (PAB3) (PABP3)
AT1G71770	Encodes a Class I polyA-binding protein. Expressed in floral organs. Binds polyA sepharose in vitro. protein_coding POLY(A)-BINDING PROTEIN 5 (PAB5) POLY(A)-BINDING PROTEIN 5 (PAB5)
AT4G05320	One of five polyubiquitin genes in A. thaliana. These genes encode the highly conserved 76-amino acid protein ubiquitin that is covalently attached to substrate proteins targeting most for degradation. Polyubiquitin genes are characterized by the presence of tandem repeats of the 228 bp that encode a ubiquitin monomer. Induced by salicylic acid. Independent of NPR1 for th
AT5G03240	encodes ubiquitin that is attached to proteins destined for degradation. UBQ3 is most homologous with UBQ4, and is expressed in higher levels in vegetative tissue but lower levels in flowers than UBQ4. UBQ3 encodes different number of ubiquitins in different ecotypes. UBQ3 transcript level is modulated by UV-B and light/dark treatments. protein_coding POLYUBIQUITIN 3
AT5G66570	Encodes a protein which is an extrinsic subunit of photosystem II and which has been proposed to play a central role in stabilization of the catalytic manganese cluster. In <i>Arabidopsis thaliana</i> the PsbO proteins are encoded by two genes: <i>psbO1</i> and <i>psbO2</i>. PsbO1 is the major isoform in the wild-type. In plsp1-1 mutant plastids, the nonmature form of the
AT5G54640	Isolated from T-DNA insertion line, the rat5 mutant is deficient in T-DNA integration. Encodes histone2A protein. protein_coding RESISTANT TO AGROBACTERIUM TRANSFORMATION 5 (RAT5) HISTONE H2A 1 (HTA1)
AT1G26910	Ribosomal protein L16p/L10e family protein
AT3G05590	Encodes cytoplasmic ribosomal protein L18. protein_coding RIBOSOMAL PROTEIN L18 (RPL18) RIBOSOMAL PROTEIN L18 (RPL18)
AT2G39460	Encodes a 60S ribosomal protein L23aA (AtrpL23aA). Paralog of RLPL23aB. protein_coding RIBOSOMAL PROTEIN L23AA (RPL23AA) ARABIDOPSIS THALIANA RIBOSOMAL PROTEIN L23A (ATRPL23A)
AT2G42740	encodes a cytosolic ribosomal protein L16, which is a constituent of 60S large ribosomal complex. Gene is expressed in root stele and anthers and expression is induced by auxin treatment. protein_coding RIBOSOMAL PROTEIN LARGE SUBUNIT 16A (RPL16A) RIBOSOMAL PROTEIN LARGE SUBUNIT 16A (RPL16A)
AT1G07770	Encodes cytoplasmic ribosomal protein S15a. protein_coding RIBOSOMAL PROTEIN S15A (RPS15A) RIBOSOMAL PROTEIN S15A (RPS15A)
ATCG00770	chloroplast 30S ribosomal protein S8 protein_coding RIBOSOMAL PROTEIN S8 (RPS8) RIBOSOMAL PROTEIN S8 (RPS8)
AT5G38410	Encodes a member of the Rubisco small subunit (RBCS) multigene family: RBCS1A (At1g67090), RBCS1B (At5g38430), RBCS2B (At5g38420), and RBCS3B (At5g38410). Functions to yield sufficient Rubisco content for leaf photosynthetic capacity. protein_coding RUBISCO SMALL SUBUNIT 3B (RBCS3B) RUBISCO SMALL SUBUNIT 3B (RBCS3B)
AT5G46580	pentatricopeptide (PPR) repeat-containing protein
AT5G26000	member of Glycoside Hydrolase Family 1. encodes one of two known functional myrosinase enzymes in Arabidopsis. The enzyme catalyzes the hydrolysis of glucosinolates into compounds that are toxic to various microbes and herbivores. protein_coding THIOGLUCOSIDE GLUCOHYDROLASE 1 (TGG1) THIOGLUCOSIDE GLUCOHYDROLASE 1 (TGG1)
AT5G48375	Is a myrosinase pseudogene that codes for a truncated and frameshifted protein. Although TGG3 apparently is a pseudogene, its mRNA is expressed specifically in stamen and petal according to RT-PCR analysis. Western analysis shows no band of the size expected for a TGG3 protein. protein_coding THIOGLUCOSIDE GLUCOSIDASE 3 (TGG3) BETA GLUCOSIDASE 39 (BGLU39)
AT3G15360	encodes a prokaryotic thioredoxin The mRNA is cell-to-cell mobile. protein_coding THIOREDOXIN M-TYPE 4 (TRX-M4) (ATHM4)
AT4G01050	hydroxyproline-rich glycoprotein family protein, contains a rhodanese homology domain. Required for anchoring the FNR flavoenzyme to the thylakoid membranes and sustaining high efficiency photosynthetic linear electron flow. The mRNA is cell-to-cell mobile. protein_coding THYLAKOID RHODANESE-LIKE (TROL) THYLAKOID RHODANESE-LIKE (TROL)
AT4G05050	polyubiquitin gene, belongs to a subtype group with UBQ10 and UBQ14. Various ecotypes of Arabidopsis have different numbers of ubiquitin repeats within this gene. protein_coding UBIQUITIN 11 (UBQ11) UBIQUITIN 11 (UBQ11)
AT1G55060	Ubiquitin-like gene, believed to be a pseudogene because of amino acid substitutions in 3 of the 5 ubiquitin repeats found in the UBQ12 gene product protein_coding UBIQUITIN 12 (UBQ12) UBIQUITIN 12 (UBQ12)
AT5G20620	encodes a ubiquitin polyprotein. protein_coding UBIQUITIN 4 (UBQ4) UBIQUITIN 4 (UBQ4)
AT2G35635	encodes a ubiquitin-like protein that contains tandem repeats of the ubiquitin coding region, but at least one repeat per gene encodes a protein with amino acid substitutions. The mRNA is cell-to-cell mobile. protein_coding UBIQUITIN 7 (UBQ7) RELATED TO UBIQUITIN 2 (RUB2)
AT3G09790	encodes a ubiquitin-like protein that contains tandem repeats of the ubiquitin coding region, but at least one repeat per gene encodes a protein with amino acid substitutions. protein_coding UBIQUITIN 8 (UBQ8) UBIQUITIN 8 (UBQ8)
AT5G37640	polyubiquitin gene with 4 ubiquitin repeats. The first ubiquitin repeat has 16 amino acid replacements. protein_coding UBIQUITIN 9 (UBQ9) UBIQUITIN 9 (UBQ9)
AT3G52590	Ubiquitin extension protein The mRNA is cell-to-cell mobile. protein_coding UBIQUITIN EXTENSION PROTEIN 1 (UBQ1) EARLY-RESPONSIVE TO DEHYDRATION 16 (ERD16)
AT2G36170	60S ribosomal protein L40-1
AT5G24780	encodes an acid phosphatase similar to soybean vegetative storage proteins. Gene expression is induced by wounding and jasmonic acid. protein_coding VEGETATIVE STORAGE PROTEIN 1 (VSP1) VEGETATIVE STORAGE PROTEIN 1 (VSP1)
AT5G24770	Has acid phosphatase activity dependent on the presence of divalent cations (Mg2+, Co2+, Zn2+, Mn2+) and anti-insect activity. Insects fed with the protein show a retarded development. Induced in response to abscisic acid, jasmonic acid, salt, water deficiency and wounding. protein_coding VEGETATIVE STORAGE PROTEIN 2 (VSP2) (ATVSP2)
The query	terms resulted in no hits: ATCG00065/ATCG01230
seedlings (78)
AT1G67325	Ran BP2/NZF zinc finger-like superfamily protein
AT2G45710	Zinc-binding ribosomal protein family protein
AT5G25754	RNA polymerase I-associated factor PAF67
AT4G26650	RNA-binding (RRM/RBD/RNP motifs) family protein
AT5G55550	RNA-binding (RRM/RBD/RNP motifs) family protein
AT1G59359	Ribosomal protein S5 family protein
AT1G75560	zinc knuckle (CCHC-type) family protein
AT2G37220	Encodes a chloroplast RNA binding protein. A substrate of the type III effector HopU1 (mono-ADP-ribosyltransferase). Protein is tyrosine-phosphorylated and its phosphorylation state is modulated in response to ABA in Arabidopsis thaliana seeds. protein_coding
AT5G62300	Ribosomal protein S10p/S20e family protein
AT3G27700	zinc finger (CCCH-type) family protein / RNA recognition motif (RRM)-containing protein
AT2G38610	RNA-binding KH domain-containing protein
AT3G26560	ATP-dependent RNA helicase
AT5G66860	Ribosomal protein L25/Gln-tRNA synthetase, anti-codon-binding domain-containing protein
AT4G35785	RNA-binding (RRM/RBD/RNP motifs) family protein
AT2G40290	Encodes an eIF2alpha homolog that can be phosphorylated by GCN2 in vitro. protein_coding
AT1G53645	hydroxyproline-rich glycoprotein family protein
AT1G11480	eukaryotic translation initiation factor-like protein
AT5G15520	Ribosomal protein S19e family protein
AT5G27770	Ribosomal L22e protein family
AT4G28440	Nucleic acid-binding, OB-fold-like protein
AT1G04990	Zinc finger C-x8-C-x5-C-x3-H type family protein
AT4G38780	pre-mRNA-processing-splicing factor-like protein
AT3G51950	Contains single CCCH domain. protein_coding
AT5G61140	Encodes a predicted protein with 30% identity with MER3/RCK. Similar to yast Brr2p DEAD/DExH box ATP-dependent RNA helicase. protein_coding (BRR2C) (BRR2C)
AT1G15280	CASC3/Barentsz eIF4AIII binding protein
AT1G02150	Tetratricopeptide repeat (TPR)-like superfamily protein
AT4G09040	Encodes a protein that binds to the chloroplast psbA RNA. Has little effect on chloroplast gene expression under laboratory growth conditions. protein_coding (CP33C) (CP33C)
AT3G23450	Kratos restricts cell death during differentiation of tracheary elements. protein_coding (KRATOS) (KRATOS)
AT3G51620	PAP/OAS1 substrate-binding domain superfamily
AT3G61690	Putative TNAase protein_coding (NTP8) (NTP8)
AT5G64100	Class III peroxidase cell wall-targeted protein localized to the micropylar endosperm facing the radicle. Involved in seed germination. protein_coding (PRX69) (PRX69)
ATMG00560	encodes a mitochondrial ribosomal protein L2, a constituent of the large subunit of the ribosomal complex protein_coding (RPL2) (RPL2)
AT2G39260	Nonsense mediated decay (NMD)factor. protein_coding (UPF2) (UPF2)
AT1G33980	Involved in mRNA surveillance, detects exported mRNAs with truncated open reading frames and initiates nonsense-mediated mRNA decay (NMD). Regulates AT1G72910, AT1G72940, and ADR1-LIKE 2 in a temperature dependent manner. protein_coding (UPF3) (ATUPF3)
AT1G51510	This gene is predicted to encode a protein involved in the exon junction complex. Though there is a predicted RNA binding motif, in the Drosophila ortholog (33% identity), this motif mediates interactions with Mago and is not available for RNA binding. The Arabidopsis Y14 protein appears to be predominantly nucleolar, but there is also some evidence for its presence in the cytoplasm. protein_co
AT3G54770	Encodes a putative RNA binding protein that is localized in the nucleus and affects ABA-regulated seed germination of Arabidopsis. protein_coding ABA-REGULATED RNA-BINDING PROTEIN 1 (ARP1) ABA-REGULATED RNA-BINDING PROTEIN 1 (ARP1)
AT1G49240	Member of a subclass of actins composed of ACT2 and ACT8. Its mRNA is strongly expressed in strongly expressed in leaves, roots, stems, flowers, pollen, and siliques. However, protein expression, assayed by a ACT8:GUS fusion reporter, is very low in pollen. protein_coding ACTIN 8 (ACT8) FRIZZY AND KINKED SHOOTS (FIZ1)
AT2G38750	Annexins are a family of calcium dependent membrane binding proteins though to be involved in Golgi mediated secretion. This is one of four annexins identified in Arabidopsis. protein_coding ANNEXIN 4 (ANNAT4) (ATANN4)
AT2G26280	smr (Small MutS Related) domain-containing protein protein_coding CTC-INTERACTING DOMAIN 7 (CID7) CTC-INTERACTING DOMAIN 7 (CID7)
AT5G20250	encodes a member of glycosyl hydrolase family 36. Expression is induced within 3 hours of dark treatment, in senescing leaves and treatment with exogenous photosynthesis inhibitor. Induction of gene expression was suppressed in excised leaves supplied with sugar. The authors suggest that the gene's expression pattern is responding to the level of sugar in the cell. The mRNA is cell-to-cell mobile.
AT2G38770	P-loop containing nucleoside triphosphate hydrolases superfamily protein
AT1G13020	Encodes eIF4B2, eukaryotic initiation factor 4B2. protein_coding EUKARYOTIC INITIATION FACTOR 4B2 (EIF4B2) EUKARYOTIC INITIATION FACTOR 4B2 (EIF4B2)
AT4G11420	Encodes a subunit of eukaryotic initiation factor 3 (eIF3), a multisubunit complex that is required for binding of mRNA to 40 S ribosomal subunits, stabilization of ternary complex binding to 40 S subunits, and dissociation of 40 and 60 S subunits. protein_coding EUKARYOTIC TRANSLATION INITIATION FACTOR 3A (EIF3A) EUKARYOTIC TRANSLATION INITIATION FACTOR 3A (EIF3A)
AT3G57290	Encodes a protein that is found in not only the eif3 complex but also in association with subunits of the COP9 signalosome. eIF3e appears to be subjected to proteasome-dependent degradation that requires the PCI domain of eIF3e. The level of eIF3e present in cells appears to affect the rate of translation. protein_coding EUKARYOTIC TRANSLATION INITIATION FACTOR 3E (EIF3E) (ATINT6)
AT3G13460	Physically interacts with CIPK1. ECT2 regulates the mRNA levels of the roteasome regulator PTRE1 and of several 20S proteasome subunits, resulting in enhanced 26S proteasome activity. YTHDF protein which togeteher with ECT3 and ECT4 is involved in cell proliferation during plant organogenesis. protein_coding EVOLUTIONARILY CONSERVED C-TERMINAL REGION 2 (ECT2) EVOLUTIONARILY CONSERVED C-TERMINA
AT1G48110	evolutionarily conserved C-terminal region 7
AT1G20110	Encodes a protein that is localized to the peripheral membrane of late endosomal compartments. Involved in the regulation of mulitivesicular/prevacuolar compartment protein sorting. Loss of function mutations are embryo lethal. Regulates IRT1-dependent metal transport and metal homeostasis. The mRNA is cell-to-cell mobile. protein_coding FYVE-DOMAIN PROTEIN 1 (FYVE1) FYVE-DOMAIN PROTEIN 1 (FYV
AT3G16400	Encodes a nitrile-specifier protein NSP1 responsible for constitutive and herbivore-induced simple nitrile formation in rosette leaves. NSP1 is one out of five (At3g16400/NSP1, At2g33070/NSP2, At3g16390/NSP3, At3g16410/NSP4 and At5g48180/NSP5) A. thaliana epithiospecifier protein (ESP) homologues that promote simple nitrile, but not epithionitrile or thiocyanate formation. The mRNA is cell-to-cel…
AT5G40420	Encodes oleosin2, a protein found in oil bodies, involved in seed lipid accumulation. Suppression of OLEO1 (and OLEO2) resulted in an aberrant phenotype of embryo cells that contain unusually large oilbodies that are not normally observed in seeds. Changes in the size of oilbodies caused disruption of storage organelles, altering accumulation of lipids and proteins and causing delay in germinatio…
AT4G14990	Topoisomerase II-associated protein PAT1
AT3G45780	Blue-light photoreceptor. Contains a light activated serine-threonine kinase domain and LOV1 and LOV2 repeats. Mutants are defective in blue-light response. Mediates blue light-induced growth enhancements. PHOT1 and PHOT2 mediate blue light-dependent activation of the plasma membrane H+-ATPase in guard cell protoplasts. PHOT1 undergoes blue-light-dependent autophosphorylation. At least eight phos…
AT1G09570	Light-labile cytoplasmic red/far-red light photoreceptor involved in the regulation of photomorphogenesis. It exists in two inter-convertible forms: Pr and Pfr (active) and functions as a dimer.The N terminus carries a single tetrapyrrole chromophore, and the C terminus is involved in dimerization. It is the sole photoreceptor mediating the FR high irradiance response (HIR). Major regulator in re…
AT2G37170	a member of the plasma membrane intrinsic protein subfamily PIP2. localizes to the plasma membrane and exhibits water transport activity in Xenopus oocyte. expressed specifically in the vascular bundles and protein level increases slightly during leaf dev protein_coding PLASMA MEMBRANE INTRINSIC PROTEIN 2 (PIP2B) PLASMA MEMBRANE INTRINSIC PROTEIN 2
AT4G35100	a member of the plasma membrane intrinsic protein PIP. functions as aquaporin. Salt-stress-inducible MIP protein_coding PLASMA MEMBRANE INTRINSIC PROTEIN 3 (PIP3) PLASMA MEMBRANE INTRINSIC PROTEIN 3 (PIP3)
AT5G39570	Protein of unknown function. Binds phosphatidic acid and acts downstream of PLDalpha. protein_coding PLD REGULATED PROTEIN1 (PLDRP1) PLD REGULATED PROTEIN1 (PLDRP1)
AT1G22780	S18 ribosomal protein involved in the binding of f-Met tRNA during initiation of mRNA translation. Expression restricted to meristems. Mutant phenotype-pointed first leaves,reduced fresh weight, growth retardation. protein_coding POINTED FIRST LEAVES (PFL) POINTED FIRST LEAVES (PFL)
AT1G43190	polypyrimidine tract-binding protein 3
AT2G23930	Putative small nuclear ribonucleoprotein G
AT2G37230	Ribosomal pentatricopeptide repeat protein protein_coding RIBOSOMAL PENTATRICOPEPTIDE REPEAT PROTEIN 5 (RPPR5) RIBOSOMAL PENTATRICOPEPTIDE REPEAT PROTEIN 5 (RPPR5)
AT1G43170	Encodes a cytoplasmic ribosomal protein. The mRNA is cell-to-cell mobile. protein_coding RIBOSOMAL PROTEIN 1 (RP1) RIBOSOMAL PROTEIN 1 (ARP1)
AT2G37270	One of two genes encoding the ribosomal protein S5. Expressed at a lower level compared to ATRPS5A. protein_coding RIBOSOMAL PROTEIN 5B (RPS5B) RIBOSOMAL PROTEIN 5B (RPS5B)
AT2G45810	DEA(D/H)-box RNA helicase family protein
AT3G26420	Zinc finger-containing glycine-rich RNA-binding protein. Cold-inducible. Contributes to the enhancement of freezing tolerance. Members of this protein family include AT3G26420 (ATRZ-1A), AT1G60650 (AtRZ-1b) and AT5G04280 (AtRZ-1c). protein_coding RNA-BINDING GLYCINE-RICH PROTEIN B2 (RBGB2) (ATRZ-1A)
AT3G13224	Belongs to a member of the RNA-binding glycine-rich (RBG) gene superfamily. protein_coding RNA-BINDING GLYCINE-RICH PROTEIN D3 (RBGD3) RNA-BINDING GLYCINE-RICH PROTEIN D3 (RBGD3)
AT3G55460	encodes an SC35-like splicing factor that is localized to nuclear specks. Barta et al (2010) have proposed a nomenclature for Serine/Arginine-Rich Protein Splicing Factors (SR proteins): Plant Cell. 2010, 22:2926. The mRNA is cell-to-cell mobile. protein_coding SC35-LIKE SPLICING FACTOR 30 (SCL30) SC35-LIKE SPLICING FACTOR 30 (SCL30)
AT5G63650	encodes a member of SNF1-related protein kinases (SnRK2) whose activity is activated by ionic (salt) and non-ionic (mannitol) osmotic stress. protein_coding SNF1-RELATED PROTEIN KINASE 2.5 (SNRK2.5) (SNRK2-5)
AT1G04820	Encodes an alpha tubulin isoform that is expressed in roots, leaves and flowers. protein_coding TUBULIN ALPHA-4 CHAIN (TUA4) TORTIFOLIA 2 (TOR2)
AT4G20890	tubulin 9 The mRNA is cell-to-cell mobile. protein_coding TUBULIN BETA-9 CHAIN (TUB9) TUBULIN BETA-9 CHAIN (TUB9)
AT5G61780	Involved in the regulation of AtGA20ox3 expression, as well as seed germination. The mRNA is cell-to-cell mobile. protein_coding TUDOR-SN PROTEIN 2 (TUDOR2) TUDOR-SN PROTEIN 2 (TUDOR2)
AT2G45620	Nucleotidyltransferase family protein involved in transcript polyadenylation. TUTase which connects decapping activators and prevents the accumulation of excessively deadenylated mRNAs to avoid siRNA biogenesis. protein_coding UTP:RNA URIDYLYLTRANSFERASE 1 (URT1) UTP:RNA URIDYLYLTRANSFERASE 1 (URT1)
AT3G13300	Encodes VCS (VARICOSE). Involved in mRNA decapping. VCS forms a mRNA decapping complex with DCP1 (At1g08370) and DCP2 (At5g13570). Unlike DCP2, VCS itself does not have mRNA decapping activity in vitro. DCP1, DCP2 and VCS colocalize in cytoplasmic loci, which are putative Arabidopsis mRNA processing bodies. Null mutants of DCP1, DCP2, and VCS accumulate capped mRNAs with a reduced degradation
AT5G59710	Encodes a nuclear-localized NOT (negative on TATA-less) domain-containing protein that interacts with the Agrobacterium VirE2 protein and is required for Agrobacterium-mediated plant transformation. It likely facilitates T-DNA integration into plant chromosomes and may play a role as a transcriptional regulator. The mRNA is cell-to-cell mobile. protein_coding VIRE2 INTERACTING PROTEIN 2 (VIP2)
AT1G71260	Encodes WHY2, a homolog of the potato p24 protein. It shares the conserved KGKAAL domain, a putative DNA-binding domain, with potato p24 and is localized to mitochondria and not the nucleus. WHY2 is a member of the Whirly family proteins present mainly in the plant kingdom performing various activities related to DNA metabolism. Crystal structure of Solanum tuberosum WHY2, a close homolog of Arab
AT1G10200	Encodes a member of the Arabidopsis LIM proteins: a family of actin bundlers with distinct expression patterns. WLIM1, WLIM2a, and WLIM2b are widely expressed, whereas PLIM2a, PLIM2b, and PLIM2c are predominantly expressed in pollen. Regulates actin cytoskeleton organization. protein_coding WLIM1 (WLIM1) WLIM1 (WLIM1)
AT3G55770	Encodes a member of the Arabidopsis LIM proteins: a family of actin bundlers with distinct expression patterns. WLIM1, WLIM2a, and WLIM2b are widely expressed, whereas PLIM2a, PLIM2b, and PLIM2c are predominantly expressed in pollen. Regulates actin cytoskeleton organization. protein_coding WLIM2B (WLIM2b) WLIM2B (WLIM2b)
AT3G11940	One
AT4G27090	Cytoplasmic ribosomal protein.Essential gene as homozygotes are lethal and heterozygotes have various defects in gametophyte development and
AT5G47010	Required for nonsense-mediated mRNA decay. Involved in RNA interference. lba1 mutants has reduced sugar-induced expression of Atb- amylase,
leaves 2016 (165)
AT4G19440	Tetratricopeptide repeat (TPR)-like superfamily protein
AT4G32470	Cytochrome bd ubiquinol oxidase, 14kDa subunit
AT5G55840	PPR superfamily protein
AT1G07750	RmlC-like cupins superfamily protein
AT2G20420	ATP citrate lyase (ACL) family protein
AT5G52840	NADH-ubiquinone oxidoreductase-like protein
AT5G26830	Encodes a dual-targeted threonyl-tRNA synthetase found in both the chloroplast and mitochondrion. The mRNA is cell-to-cell mobile. protein_coding
AT4G01030	pentatricopeptide (PPR) repeat-containing protein
AT4G16155	dihydrolipoamide dehydrogenase
AT1G21160	eukaryotic translation initiation factor 2 (eIF-2) family protein
AT4G02400	U3 ribonucleoprotein (Utp) family protein
AT1G15120	Ubiquinol-cytochrome C reductase hinge protein
AT5G40020	Pathogenesis-related thaumatin superfamily protein
AT2G20360	NAD(P)-binding Rossmann-fold superfamily protein
AT4G11860	FAM63A-like protein (DUF544)
AT5G66120	3-dehydroquinate synthase
AT1G67720	Leucine-rich repeat protein kinase family protein
AT1G08360	Ribosomal protein L1p/L10e family
AT1G31460	vitellogenin-2 protein
AT3G07720	Galactose oxidase/kelch repeat superfamily protein
AT3G24840	Sec14p-like phosphatidylinositol transfer family protein
AT5G26710	Glutamyl/glutaminyl-tRNA synthetase, class Ic
AT5G23110	Zinc finger, C3HC4 type (RING finger) family protein
AT2G15860	BAT2 domain protein
AT2G27730	copper ion binding protein
AT5G65740	zinc ion binding protein
AT2G44640	TRIGALACTOSYLDIACYLGLYCEROL-like protein
AT3G02930	Encodes a microtubule-associated protein. protein_coding
AT3G23300	S-adenosyl-L-methionine-dependent methyltransferases superfamily protein
AT2G01970	Endomembrane protein 70 protein family
AT3G09620	P-loop containing nucleoside triphosphate hydrolases superfamily protein
AT1G60730	NAD(P)-linked oxidoreductase superfamily protein
AT3G07250	RNA-binding (RRM-RBD-RNP motif) domain nuclear transport factor 2 family protein
AT3G28500	60S acidic ribosomal protein family
AT2G37670	Transducin/WD40 repeat-like superfamily protein
AT2G21720	ArgH (DUF639)
AT1G06380	Ribosomal protein L1p/L10e family
AT5G64430	Octicosapeptide/Phox/Bem1p family protein
AT3G33530	Transducin family protein / WD-40 repeat family protein
AT3G50160	transmembrane protein, putative (DUF247)
AT1G19920	encodes a chloroplast form of ATP sulfurylase. protein_coding (APS2) (APS2)
AT2G44350	encodes a mitochrondrion targeted citrate synthase, the first enzyme of the tricarboxylic acid cycle, catalyzing the condensation of acetyl-CoA and oxaloacetate, finally yielding citrate and CoA. protein_coding (ATCS) CITRATE SYNTHASE 4 (CSY4)
AT1G27840	Encodes a DDB1a interacting protein ATCSA-1 required for UV-B tolerance and genomic integrity. protein_coding (ATCSA-1) (ATCSA-1)
AT4G00860	putative pathogenesis-related protein whose transcript level is induced in response to ozone and pathogenic Pseudomonas strains. protein_coding (ATOZI1) ARABIDOPSIS THALIANA OZONE-INDUCED PROTEIN 1 (AT0ZI1)
AT1G66270	BGLU21 encodes a beta-glucosidase that has a high level of activity against the naturally occuring secondary metabolite scopolin. Recombinant BGLU21 produced in insect cells shows lower levels of activity using the structurally similar substrates esculin (33%) and 4-MU-glucoside (9%). BGLU21 is glycosylated in planta and has a C-terminal ER retention signal. Transcript analysis as well as protein…
AT5G13480	Encodes a protein with similarity to yeast Pfs2p, an mRNA processing factor. Involved in regulation of flowering time
AT3G52200	Encodes a dihydrolipoamide S-acetyltransferase, a subunit of the mitochondrial pyruvate dehydrogenase complex. protein_coding (LTA3) MITOCHONDRIAL PYRUVATE DEHYDROGENASE SUBUNIT 2-1 (MTE2-1)
AT1G70200	Encodes a RNA-Binding Protein RBD1. Promotes chilling tolerance through 23S rRNA processing. protein_coding (RBD1) HIGH PHOTOSYNTHETIC EFFICIENCY 1 (HPE1)
AT3G63460	Together with SEC31A a component of the coat protein complex II (COPII) which promotes the formation of transport vesicles from the endoplasmic reticulum (ER). protein_coding (SEC31B) (SEC31B)
AT1G24706	Encodes a component of the putative Arabidopsis THO/TREX complex: THO1 or HPR1 (At5g09860), THO2 (At1g24706), THO3 or TEX1 (At5g56130), THO5 (At5g42920, At1g45233), THO6 (At2g19430), and THO7 (At5g16790, At3g02950). THO/TREX complexes in animals have been implicated in the transport of mRNA precursors. Mutants of THO3/TEX1, THO1, THO6 accumulate reduced amount of small interfering (si)RNA, sugges…
AT3G04490	Ran effector. XPO4 coordinates the nuclear accumulation of TOPLESS and TOPLESS-Related transcription corepressors, which plays a role in regulating salicylic acid-mediated defense feedback and modulating the strength of immunity induced by cpr5, a nucleoporin mutant. protein_coding (XPO4) (XPO4)
AT5G49070	Encodes KCS21, a member of the 3-ketoacyl-CoA synthase family involved in the biosynthesis of VLCFA (very long chain fatty acids). protein_coding 3-KETOACYL-COA SYNTHASE 21 (KCS21) 3-KETOACYL-COA SYNTHASE 21 (KCS21)
AT1G62380	Encodes a protein similar to 1-aminocyclopropane-1-carboxylic oxidase (ACC oxidase). Expression of the AtACO2 transcripts is affected by ethylene. protein_coding ACC OXIDASE 2 (ACO2) (ATACO2)
AT4G35830	Encodes an aconitase that can catalyze the conversion of citrate to isocitrate through a cis-aconitate intermediate, indicating that it may participate in the TCA cycle and other primary metabolic pathways. The protein is believed to accumulate in the mitochondria and the cytosol. It affects CSD2 (At2g28190 - a superoxide dismutase) transcript levels and may play a role in the response to oxidati…
AT4G26970	Encodes an aconitase that can catalyze the conversion of citrate to isocitrate through a cis-aconitate intermediate, indicating that it may participate in the TCA cycle and other primary metabolic pathways. The protein is believed to accumulate in the mitochondria and the cytosol. It affects CSD2 (At2g28190 - a superoxide dismutase) transcript levels and may play a role in the response to oxidati…
AT2G05710	Encodes an aconitase that can catalyze the conversion of citrate to isocitrate through a cis-aconitate intermediate, indicating that it may participate in the TCA cycle and other primary metabolic pathways. The protein is believed to accumulate in the mitochondria and the cytosol. It affects CSD2 (At2g28190 - a superoxide dismutase) transcript levels and may play a role in the response to oxidati…
AT1G33560	Encodes a NBS-LRR disease resistance protein that possesses N-terminal kinase subdomains. Activation tagged mutant of ADR1 showed elevated levels of SA and reactive oxygen species in addition to number of defense gene transcripts. Exhibits resistance to number of microbial pathogens. protein_coding ACTIVATED DISEASE RESISTANCE 1 (ADR1) ACTIVATED DISEASE RESISTANCE 1 (ADR1)
AT4G14070	Plastidic acyl activating enzyme involved in the elongation of exogenous medium-chain fatty acids to 16- and 18-carbon fatty acids. protein_coding ACYL-ACTIVATING ENZYME 15 (AAE15) ACYL-ACTIVATING ENZYME 15 (AAE15)
AT3G09820	Involved in the salvage synthesis of adenylates and methyl recycling protein_coding ADENOSINE KINASE 1 (ADK1) (ATADK1)
AT5G63400	encodes a protein similar to adenylate kinase. protein_coding ADENYLATE KINASE 1 (ADK1) ADENYLATE KINASE 1 (ADK1)
AT1G77120	Catalyzes the reduction of acetaldehyde using NADH as reductant. Requires zinc for activity. Dimer. Anaerobic response polypeptide (ANP). Fermentation. The protein undergoes thiolation following treatment with the oxidant tert-butylhydroperoxide. The mRNA is cell-to-cell mobile. protein_coding ALCOHOL DEHYDROGENASE 1 (ADH1) (ATADH1)
AT2G17390	Highly homologous to AKR2A. Involved in chloroplast biogenesis. Double mutants of AKR2A and AKR2B have yellow leaves, significantly reduced chloroplast proteins, and no thylakoid membranes. The mRNA is cell-to-cell mobile. protein_coding ANKYRIN REPEAT-CONTAINING 2B (AKR2B) ANKYRIN REPEAT-CONTAINING 2B (AKR2B)
AT1G35720	Encodes a member of the annexin gene family, a diverse, multigene family of calcium-dependent, membrane-binding proteins. The protein was determined to have peroxidase activity. This activity is thought to be dependent on the presence of post-translational modifications (most likely phosphorylation). The protein was shown to be present as a mixture of monomer and homodimer. The homodimerization s…
AT1G31290	ARGONAUTE 3
AT5G21150	AGO9-dependent sRNA silencing is crucial to specify cell fate in the Arabidopsis ovule. AGO9 is expressed in reproductive companion cells but not in the associated male or female gametes or their precursors. Therefore, AGO9 acts non-cell autonomously to silencing the activity of TEs activity in the female gametophyte.Loss of function mutants produce ectopic megaspore mother cell and supernumary f…
AT4G15215	pleiotropic drug resistance 13
AT3G45260	BIB is a member of the BIRD family of zinc finger proteins that includes JKD. BIB functions redundantly with JKD to retain SHR in the nucleus and thereby restrict SHR movement in root tissues. protein_coding BALDIBIS (BIB) BALDIBIS (BIB)
AT3G12500	encodes a basic chitinase involved in ethylene/jasmonic acid mediated signalling pathway during systemic acquired resistance based on expression analyses. protein_coding BASIC CHITINASE (HCHIB) (B-CHI)
AT3G08670	serine/arginine repetitive matrix-like protein
AT5G62390	A member of Arabidopsis BAG (Bcl-2-associated athanogene) proteins, plant homologs of mammalian regulators of apoptosis. Plant BAG proteins are multi-functional and remarkably similar to their animal counterparts, as they regulate apoptotic-like processes ranging from pathogen attack, to abiotic stress, to plant development. Localized to the ER. Necessary for the proper maintenance of the unfolde…
AT4G38200	Encodes one of the functionally redundant ARF guanine-nucleotide exchange factors (ARF-GEFs). Functions as regulators of post-Golgi trafficking. protein_coding BIG1 (BIG1) BIG1 (BIG1)
AT4G35380	Encodes one of the functionally redundant ARF guanine-nucleotide exchange factors (ARF-GEFs). Functions as regulators of post-Golgi trafficking. protein_coding BIG4 (BIG4) BIG4 (BIG4)
AT3G49680	Encodes a chloroplast branched-chain amino acid aminotransferase. Complements the yeast leu/iso-leu/val auxotrophy mutant. protein_coding BRANCHED-CHAIN AMINOTRANSFERASE 3 (BCAT3) BRANCHED-CHAIN AMINOTRANSFERASE 3 (BCAT3)
AT3G17470	CRSH-dependent ppGpp synthesis causes transient increase of intracellular ppGpp at night. protein_coding CA2+-ACTIVATED RELA-SPOT HOMOLOG (CRSH) (ATCRSH)
AT5G61790	calnexin 1
AT1G21250	Encodes a cell wall-associated kinase that interacts with AtGRP3 and may function as a signaling receptor of extracellular matrix component such as oligogalacturonides. The mRNA is cell-to-cell mobile. protein_coding CELL WALL-ASSOCIATED KINASE 1 (WAK1) CELL WALL-ASSOCIATED KINASE 1 (WAK1)
AT5G26360	TCP-1/cpn60 chaperonin family protein
AT3G02530	TCP-1/cpn60 chaperonin family protein
AT5G49910	Stromal heat shock protein involved in protein import into chloroplast. The mRNA is cell-to-cell mobile. protein_coding CHLOROPLAST HEAT SHOCK PROTEIN 70-2 (cpHsc70-2) CHLOROPLAST HEAT SHOCK PROTEIN 70-2 (CPHSC70-2EAT SHOCK PROTEIN 70-2)
AT1G20440	Belongs to the dehydrin protein family, which contains highly conserved stretches of 7-17 residues that are repetitively scattered in their sequences, the K-, S-, Y- and lysine rich segments. Cold regulated gene, amino acid sequence homology with Group II LEA (late embryogenesis abundant) proteins. Also responds to osmotic stress, ABA, dehydration and inhibits e.coli growth while overexpressed. C…
AT5G53560	Encodes a cytochrome b5 isoform that can be reduced by AtCBR, a cytochrome b5 reductase. protein_coding CYTOCHROME B5 ISOFORM E (CB5-E) (ATB5-A)
AT1G13710	Encodes the cytochrome P450 CYP78A5 monooxygenase. Contributes to the generation of a growth-stimulating signal distinct from the classical phytohormones that prevents proliferation arrest, promoting organ growth. In ovules it is required for megagametogenesis, maternal control of seed size and restricting megaspore mother cell fate to a single cell. protein_coding CYTOCHROME P450, FAMILY 78, SUB…
AT5G43330	predicted to encode a cytosolic malate dehydrogenase. The mRNA is cell-to-cell mobile. protein_coding CYTOSOLIC-NAD-DEPENDENT MALATE DEHYDROGENASE 2 (c-NAD-MDH2) CYTOSOLIC-NAD-DEPENDENT MALATE DEHYDROGENASE 2 (c-NAD-MDH2)
AT2G39800	encodes a delta1-pyrroline-5-carboxylate synthase that catalyzes the rate-limiting enzyme in the biosynthesis of proline. Gene is expressed in reproductive organs and tissues under non-stress conditions but in the whole plant under water-limiting condition. Expression is also induced by abscisic acid and salt stress in a light-dependent manner. encodes a delta1-pyrroline-5-carboxylate synthase th…
AT5G63770	a member of the diacylglycerol kinase gene family. Encodes a functional diacylglycerol kinase. Involved in root elongation and plant development. Gene expression is induced by wounding or cold. protein_coding DIACYLGLYCEROL KINASE 2 (DGK2) DIACYLGLYCEROL KINASE 2 (ATDGK2)
AT1G63900	Encodes a RING-type ubiquitin E3 ligase of the chloroplast outer membrane that associates with TOC complexes and mediates ubiquitination of TOC components, promoting their degradation. It not only regulates chloroplast protein import but also targets components of the peroxisome protein import apparatus, PEX13 in particular. Several studies have been done to examine the peroxisomal localization o…
AT1G61210	DWA3 encodes a DWD(DDB1 binding WD40) protein. Invitro analyses suggest its involvement in the negative regulation of ABA responses.One of four katanin p80 subunits. Involved in targeting of katanin complex to crossover and branch points to properly sever microtubules. protein_coding DWD HYPERSENSITIVE TO ABA 3 (DWA3) DWD HYPERSENSITIVE TO ABA 3 (DWA3)
AT1G20960	Similar to DEAD/DExH box ATP-dependent RNA helicase . Required for proper splicing of FLC. Mutants have reduced FLC levels and are early flowering. protein_coding EMBRYO DEFECTIVE 1507 (emb1507) (BRR2)
AT5G13010	Encodes a nuclear localized DEAH-box containing protein that is involved in miRNA biogenesis. Loss of function mutants are embryo lethal. Gene silencing experiments demonstrated its role in the localization of DCL-1 and HYL1 to the nuclear D-body. In silenced lines, miRNA production is suppressed and plants have developmental abnormalities and are hypersensitive to fungal pathogens. protein_codin…
AT1G61140	SNF2 domain-containing protein / helicase domain-containing protein / zinc finger protein-like protein
AT1G74030	Encodes the plastid-localized phosphoenolpyruvate enolase. Mutant plants have abnormal trichomes, defects in fatty acid metabolism. protein_coding ENOLASE 1 (ENO1) ENOLASE 1 (ENO1)
AT5G43060	Peptidase, activity detected in extracts of root, leaf and cell culture. protein_coding ESPONSIVE TO DEHYDRATION 21B (RD21B) ESPONSIVE TO DEHYDRATION 21B (RD21B)
AT1G13790	Belongs to a subgroup of SGS3-like proteins that act redundantly in RNA-directed DNA methylation: AT1G15910 (FDM1), AT4G00380 (FDM2), AT3G12550 (FDM3), AT1G13790 (FDM4), AT1G80790 (FDM5). protein_coding FACTOR OF DNA METHYLATION 4 (FDM4) FACTOR OF DNA METHYLATION 4 (FDM4)
AT4G25100	Fe-superoxide dismutase protein_coding FE SUPEROXIDE DISMUTASE 1 (FSD1) FE SUPEROXIDE DISMUTASE 1 (FSD1)
AT2G31390	Encodes a member of the fructokinase gene family. Nomenclature according to Riggs 2017 has been adopted for the family by the community (personal communication, Boernke, Callis, Granot, Boernke, and Smeekens). protein_coding FRUCTOKINASE 2 (FRK2) FRUCTOKINASE 2 (FRK2)
AT4G10260	Encodes a member of the fructokinase gene family. Nomenclature according to Riggs 2017 has been adopted for the family by the community (personal communication, Boernke, Callis, Granot, Boernke, and Smeekens). protein_coding FRUCTOKINASE 4 (FRK4) FRUCTOKINASE 5 (FRK5)
AT2G36460	Aldolase superfamily protein
AT5G10450	Encodes a member of the 14-3-3 gene family that is a lambda isoform (14-3-3&#955
AT1G47260	Encodes mitochondrial gamma carbonic anhydrase. Component of the NADH dehydrogenase complex. protein_coding GAMMA CARBONIC ANHYDRASE 2 (GAMMA CA2) (APFI)
AT4G20140	Encodes GASSHO1 (GSO1), a putative leucine-rich repeat transmembrane-type receptor kinase. GSO1 and a homolog GSO2 (At5g44700) are required for the formation of a normal epidermal surface during embryogenesis. Necessary for localizing CASPARIAN STRIP DOMAIN PROTEINS (CASPs) - major players of endodermal differentiation - into an uninterrupted, ring-like domain. protein_coding GASSHO1 (GSO1) SCHEN…
AT2G16570	Amidophosphoribosyltransferase (ATase: EC 2.4.2.14) is a key enzyme in the pathway of purine nucleotide biosynthesis protein_coding GLN PHOSPHORIBOSYL PYROPHOSPHATE AMIDOTRANSFERASE 1 (ASE1) (ATASE)
AT5G63570	Encodes a protein with homology to glutamate-1-semialdehyde 2,1-aminomutase catalyzing the conversion of glutamate-1-semialdehyde (GSA) into 5-amino levulinate. The expression of this gene was demonstrated to be light-induced. The mRNA is cell-to-cell mobile. protein_coding GLUTAMATE-1-SEMIALDEHYDE-2,1-AMINOMUTASE (GSA1) GLUTAMATE-1-SEMIALDEHYDE-2,1-AMINOMUTASE (GSA1)
AT4G15802	Encodes a protein with similarity to heat shock factor binding proteins. Involved in negative regulation of heat shock response. Becomes nuclear localized upon heat treatment. protein_coding HEAT SHOCK FACTOR BINDING PROTEIN (HSBP) HEAT SHOCK FACTOR BINDING PROTEIN (HSBP)
AT3G23990	mitochondrial chaperonin HSP. assist in rapid assembly of the oligomeric protein structures in the mitochondria. protein_coding HEAT SHOCK PROTEIN 60 (HSP60) HEAT SHOCK PROTEIN 60-3B (HSP60-3B)
AT1G79920	Heat shock protein 70 (Hsp 70) family protein
AT2G16060	Encodes a class 1 nonsymbiotic hemoglobin induced by low oxygen levels with very high oxygen affinity. It is not likely to be a hemoglobin transporter because of its extremely high affinity for oxygen. Overexpression impairs cold stress-induced nitric oxide (NO) production. protein_coding HEMOGLOBIN 1 (HB1) CLASS I HEMOGLOBIN (GLB1)
AT4G26900	encodes a glutamine amidotransferase and cyclase, catalyzes the fifth and sixth steps of the histidine biosynthetic pathway protein_coding HIS HF (AT-HF) (HISN4)
AT1G66240	homolog of anti-oxidant 1
AT3G63070	HUA and HUA-LIKE (HULK) genes act redundantly to regulate a subset of essential genes, with some (or all) family members also having specific functions. The mRNA is cell-to-cell mobile. protein_coding HUA2 LIKE 3 (HULK3) (SL4)
AT4G31180	The IBI1 gene encodes an aspartyl tRNA synthetase (AspRS). In addition, the IBI1 protein acts as a receptor protein of the chemical plant defence activator beta-aminobutyric acid (BABA). Binding of IBI1 to the active R-enantiomer of BABA primes non-canonical defence activity of the AspRS protein against pathogen attack. protein_coding IMPAIRED IN BABA-INDUCED DISEASE IMMUNITY 1 (IBI1) IMPAIRED IN…
AT1G31180	The AtIMD3 is one out of 3 genes encoding the enzyme 3-isopropylmalate dehydrogenase involved in leucine biosynthesis in Arabidopsis. Its subcellular location has been targeted to plastids. protein_coding ISOPROPYLMALATE DEHYDROGENASE 3 (IMD3) ARABIDOPSIS ISOPROPYLMALATE DEHYDROGENASE 3 (ATIMD3)
AT5G03150	JKD is a nuclear-localized putative transcription factor of the BIRDS/IDD C2H2 zinc finger family. JKD and its homologue BIB, restrict SHR movement to a single layer, the endodermis, and delimit tissue boundaries in the root meristem through a process that involves nuclear retention through protein complex formation. JKD mutation leads to periclinal divisions in the cortex, increased cell numbers…
AT1G60160	Member of the KT/KUP/HAK family of proton-coupled potassium transporters which have potential effect on cellular expansion. protein_coding K TRANSPORTER12 (KT12) K TRANSPORTER12 (KT12)
AT2G24200	Cytosol aminopeptidase family protein
AT3G17240	lipoamide dehydrogenase precursor protein_coding LIPOAMIDE DEHYDROGENASE 2 (mtLPD2) LIPOAMIDE DEHYDROGENASE 2 (mtLPD2)
AT5G50850	Transketolase family protein
AT5G13130	Member of the microrchidia protein family which have been described as epigenetic regulators and plant immune mediators, contains a hallmark GHKL-type ATPase domain in N-terminus. Possible role in the development of reproductive tissues. protein_coding MICRORCHIDIA 5 (MORC5) MICRORCHIDIA 5 (MORC5)
AT1G48030	Encodes a mitochondrial lipoamide dehydrogenase whose expression is induced by light. protein_coding MITOCHONDRIAL LIPOAMIDE DEHYDROGENASE 1 (mtLPD1) MITOCHONDRIAL LIPOAMIDE DEHYDROGENASE 1 (mtLPD1)
AT3G13930	Encodes a subunit of the mitochondrial pyruvate dehydrogenase complex. protein_coding MITOCHONDRIAL PYRUVATE DEHYDROGENASE SUBUNIT 2-2 (MTE2-2) MITOCHONDRIAL PYRUVATE DEHYDROGENASE SUBUNIT 2-2 (MTE2-2)
AT1G63940	monodehydroascorbate reductase 6
AT1G53500	encodes a putative NDP-L-rhamnose synthase, an enzyme required for the synthesis of the pectin rhamnogalacturonan I, the major component of Arabidopsis mucilage. Gene is involved in seed coat mucilage cell development. Mutant analyses suggest that MUM4 is required for complete mucilage synthesis, cytoplasmic rearrangement and seed coat development. protein_coding MUCILAGE-MODIFIED 4 (MUM4) MUCILA…
AT5G66910	RPW8 -CNL gene is required for signal transduction of TNLs
AT5G11670	The malic enzyme (EC 1.1.1.40) encoded by AtNADP-ME2 is presumably a cytosolic enzyme involved in malate metabolism and possibly assisting the oxidative pentose phosphate pathway. AtNADP-ME2 counts for the major part of NADP-ME activity in mature tissues of Arabidopsis. protein_coding NADP-MALIC ENZYME 2 (NADP-ME2) NADP-MALIC ENZYME 2 (NADP-ME2)
AT1G29150	specifically interacts with FUS6/COP11 via the C-terminal domain of FUS6/COP11 and associates with an ATPase subunit of the 19S proteasome regulatory complex, AtS6A. The mRNA is cell-to-cell mobile. protein_coding NON-ATPASE SUBUNIT 9 (ATS9) NON-ATPASE SUBUNIT 9 (ATS9)
AT4G19660	Encodes NPR4, a ankyrin repeat BTB/POZ domain-containing protein with 36% sequence identity with NPR1. Mutants are more susceptible to the bacterial pathogen Pseudomonas syringe pv. tomato DC3000 and to the fungal pathogen Erysiphe cichoracearum, but do not differ markedly from wild type in interaction with virulent and avirulent strains of the oomycete Peronospora parasitica. NPR4 is required fo…
AT1G02560	One of several nuclear-encoded ClpPs (caseinolytic protease). Contains a highly conserved catalytic triad of Ser-type proteases (Ser-His-Asp). The name reflects nomenclature described in Adam et. al (2001). The mRNA is cell-to-cell mobile. protein_coding NUCLEAR ENCODED CLP PROTEASE 5 (CLPP5) NUCLEAR ENCODED CLP PROTEASE 5 (CLPP5)
AT5G23140	One of several nuclear-encoded ClpPs (caseinolytic protease). Contains a highly conserved catalytic triad of Ser-type proteases (Ser-His-Asp). The name reflects nomenclature described in Adam et. al (2001). This mitochondrial CLPP2 assists coordination and homeostasis of respiratory complexes. protein_coding NUCLEAR-ENCODED CLP PROTEASE P7 (NCLPP7) NUCLEAR-ENCODED CLP PROTEASE P7 (NCLPP7)
AT5G35210	Encodes a chloroplast envelope-bound plant homeodomain (PHD) transcription factor with transmembrane domains that functions in multiple retrograde signal pathways. The proteolytic cleavage of PTM occurs in response to retrograde signals and amino-terminal PTM accumulates in the nucleus, where it activates ABI4 transcription in a PHD-dependent manner associated with histone modifications. protein_…
AT1G79550	Encodes cytosolic phosphoglycerate kinase (PGK3). Expression studies in PGK mutants showed that PGK1 and PGK3 were down-regulated in pgk3.2 and pgk1.1, respectively. These results indicate that the down-regulation of photosynthetic activity could be a plant strategy when glycolysis is impaired to achieve metabolic adjustment and optimize growth. protein_coding PHOSPHOGLYCERATE KINASE (PGK) PHOSPH…
AT2G42910	Phosphoribosyltransferase family protein
AT4G39730	PLAT1 domain stress protein family member. Involved in mediating response to stresses such as pathogen infection. It is found in endoplasmic reticulum bodies. PLAT1 is induced by pathogenic fungi and induces the production of scopolin. protein_coding PLAT DOMAIN PROTEIN 1 (PLAT1) POLYCYSTIN, LIPOXYGENASE, ALPHA-TOXIN AND TRIACYLGLYCEROL LIPASE 1 (ATPLAT1)
AT4G28510	prohibitin 1 (Atphb1) protein_coding PROHIBITIN 1 (PHB1) PROHIBITIN 1 (PHB1)
AT4G08840	Encodes a member of the Arabidopsis Pumilio (APUM) proteins containing PUF domain (eight repeats of approximately 36 amino acids each). PUF proteins regulate both mRNA stability and translation through sequence-specific binding to the 3' UTR of target mRNA transcripts. protein_coding PUMILIO 11 (PUM11) PUMILIO 11 (PUM11)
AT1G74260	Encodes formylglycinamidine ribonucleotide synthase an enzyme involved in de novo purine biosynthesis. PUR4 is localizes to the chloroplast and mitochondria. Loss of PUR4 function affects male but not female gametophyte development. protein_coding PURINE BIOSYNTHESIS 4 (PUR4) PURINE BIOSYNTHESIS 4 (PUR4)
AT3G05430	Tudor/PWWP/MBT superfamily protein
AT3G18820	RAB7 homolog, forms retromer complex with VPS35
AT3G20390	Encodes a plastidial RidA (Reactive Intermediate Deaminase A) homolog that hydrolyzes the enamines/imines formed by Thr dehydratase from Ser or Thr. RidA accelerates the deamination of reactive enamine/imine intermediates produced by threonine dehydratase (At3g10050) with threonine or serine as substrates. In the absence of RidA, the serine-derived imine inactivates BCAT3 (At3g49680). RidA thus p…
AT5G25060	RNA recognition motif (RRM)-containing protein
AT5G58290	26S proteasome AAA-ATPase subunit RPT3 (RPT3) mRNA, protein_coding REGULATORY PARTICLE TRIPLE-A ATPASE 3 (RPT3) REGULATORY PARTICLE TRIPLE-A ATPASE 3 (RPT3)
AT5G15650	RGP2 is a UDP-arabinose mutase that catalyzes the interconversion between the pyranose and furanose forms of UDP-L-arabinose. It appears to be required for proper cell wall formation. rgp1(at3g02230)/rgp2 double mutants have a male gametophyte lethal phenotype. RGP2 fusion proteins can be found in the cytosol and peripherally associated with the Golgi apparatus. RGP2 was originally identified as …
AT1G16280	Encodes a putative DEAD-box RNA helicase. Essential for female gametogenesis. protein_coding RNA HELICASE 36 (RH36) RNA HELICASE 36 (RH36)
AT4G34870	belongs to cyclophilin family protein_coding ROTAMASE CYCLOPHILIN 5 (ROC5) ROTAMASE CYCLOPHILIN 5 (ROC5)
AT5G43940	Encodes a glutathione-dependent formaldehyde dehydrogenase (also known as class III type alcohol dehydrogenase) reduces S-nitrosoglutathione (GSNO), the condensation product of glutathione and NO, that is a naturally occurring NO reservoir and also a reactive nitrogen intermediate. Gene expression is reduced by wounding and induced by salicylic acid. Is required for the acclimation of plants to h…
AT3G52490	Encodes a member of an eight-gene family (SMAX1 and SMAX1-like) that has weak similarity to AtHSP101, a ClpB chaperonin required for thermotolerance. protein_coding SMAX1-LIKE 3 (SMXL3) SMAX1-LIKE 3 (SMXL3)
AT1G09070	SRC2 specifically binds the peptide PIEPPPHH, and moves from ER to a vacuole fraction where it gets internalized. Involved in Protein Storage Vacuole targeting. The mRNA is cell-to-cell mobile. protein_coding SOYBEAN GENE REGULATED BY COLD-2 (SRC2) SOYBEAN GENE REGULATED BY COLD-2 (SRC2)
AT3G55200	Encodes a spliceosomal protein that is required for proper reproduction. RNAi lines display low pollen viability,caused by a defect in the transition from microspore to bicellular stage during pollen development. protein_coding SPLICEOSOME-ASSOCIATED PROTEIN 130 A (SAP130a) ARABIDOPSIS THALIANA SPLICEOSOME-ASSOCIATED PROTEIN 130 A (AtSAP130a)
AT1G08480	Encodes subunit 6 of mitochondrial complex II (succinate dehydrogenase complex) and participates in the respiratory chain. It contributes to anchoring succinate dehydrogenase to the inner mitochondrial membrane. The mRNA is cell-to-cell mobile. protein_coding SUCCINATE DEHYDROGENASE 6 (SDH6) SUCCINATE DEHYDROGENASE 6 (SDH6)
AT1G66980	Encodes SNC4 (suppressor of npr1-1, constitutive 4), an atypical receptor-like kinase with two predicted extracellular glycerophosphoryl diester phosphodiesterase domains. protein_coding SUPPRESSOR OF NPR1-1 CONSTITUTIVE 4 (SNC4) GLYCEROPHOSPHODIESTER PHOSPHODIESTERASE (GDPD) LIKE 2 (GDPDL2)
AT4G18470	Negative regulator of systemic acquired resistance (SAR), repressor of pathogenesis-related PR gene expression which is removed by NPR1 upon induction of SAR. Encodes leucine-rich nuclear protein. Conserved in plants, with putative orthologs found in several plant species. Many NPR1-dependent PR gene are specifically derepressed in the sni1 mutant. The structural similarity of SNI1 to Armadillo r…
AT5G57810	Member of TETRASPANIN family protein_coding TETRASPANIN15 (TET15) TETRASPANIN15 (TET15)
AT1G15750	Encodes a protein with several WD40 repeats at the C-terminus and predicted protein-protein interaction domains at the N-terminus. Together with the TOPLESS-RELATED PROTEINS (TPRs), it is thought to be involved in transcriptional repression of root-promoting genes in the top half of the embryo during the transition stage of embryogenesis. It can also interact with IAA12 through the EAR domain of …
AT5G13420	Transaldolase which contributes to reactive oxygen species homeostasis in response to Glc during early seedling growth. protein_coding TRANSALDOLASE 2 (TRA2) TRANSALDOLASE 2 (TRA2)
AT3G46560	Encodes a small zinc finger-like protein that is a component of the mitochondrial protein import apparatus. Together with AtTIM10, AtTIM9 is non-redundantly essential for maintaining mitochondrial function of early embryo proper cells and endosperm free-nuclei. protein_coding TRANSLOCASE OF THE INNER MEMBRANE 9 (TIM9) TRANSLOCASE OF THE INNER MEMBRANE 9 (TIM9)
AT2G16950	TRN1 is an importin beta protein that functions as a nuclear import receptor for AtGRP7 and in interacts with AGO1 to affect miRNA loading. protein_coding TRANSPORTIN 1 (TRN1) TRANSPORTIN 1 (ATTRN1)
AT3G55440	Encodes triosephosphate isomerase. protein_coding TRIOSEPHOSPHATE ISOMERASE (TPI) CYTOSOLIC TRIOSE PHOSPHATE ISOMERASE (ATCTIMC)
AT1G68720	Encodes the chloroplastic A-to-I tRNA editing enzyme. protein_coding TRNA ARGININE ADENOSINE DEAMINASE (TADA) TRNA ARGININE ADENOSINE DEAMINASE (TADA)
AT4G17610	tRNA/rRNA methyltransferase (SpoU) family protein
AT1G55860	encodes a ubiquitin-protein ligase containing a HECT domain. There are six other HECT-domain UPLs in Arabidopsis. protein_coding UBIQUITIN-PROTEIN LIGASE 1 (UPL1) UBIQUITIN-PROTEIN LIGASE 1 (UPL1)
AT1G70320	encodes a ubiquitin-protein ligase-like protein containing a HECT domain. There are six other HECT-domain UPLs in Arabidopsis. protein_coding UBIQUITIN-PROTEIN LIGASE 2 (UPL2) UBIQUITIN-PROTEIN LIGASE 2 (UPL2)
AT3G46440	Encodes a cytosolic isoform of UDP-glucuronic acid decarboxylase. UDP-glucuronic acid decarboxylase produces UDP-xylose, which is a substrate for many cell wall carbohydrates including hemicellulose and pectin. UDP-xylose is also known to feedback regulate several cell wall biosynthetic enzymes. protein_coding UDP-XYL SYNTHASE 5 (UXS5) UDP-XYL SYNTHASE 5 (UXS5)
AT3G01280	Encodes a voltage-dependent anion channel (VDAC: AT3G01280/VDAC1, AT5G67500/VDAC2, AT5G15090/VDAC3, AT5G57490/VDAC4, AT5G15090/VDAC5). VDACs are reported to be porin-type, beta-barrel diffusion pores. They are prominently localized in the outer mitochondrial membrane and are involved in metabolite exchange between the organelle and the cytosol. The mRNA is cell-to-cell mobile. protein_coding VOLT…
AT5G15090	Encodes a voltage-dependent anion channel (VDAC: AT3G01280/VDAC1, AT5G67500/VDAC2, AT5G15090/VDAC3, AT5G57490/VDAC4, AT5G15090/VDAC5). VDACs are reported to be porin-type, beta-barrel diffusion pores. They are prominently localized in the outer mitochondrial membrane and are involved in metabolite exchange between the organelle and the cytosol. Purified VDAC3 is shown to have voltage-dependent an…
AT1G16260	Wall-associated kinase family protein
AT3G22690	YS1 is a PPR protein involved in RNA editing of plastid encoded genes. Natural variation in this locus is associated with increased photosynthetic acclimation. protein_coding YELLOW SEEDLING1 (YS1) YELLOW SEEDLING1 (YS1)
AT2G46540
leaves 2020 (347)
AT2G20450	Ribosomal protein L14
AT4G31460	Ribosomal L28 family
AT2G19730	Ribosomal L28e protein family
AT1G48650	DEA(D/H)-box RNA helicase family protein
AT2G35920	RNA helicase family protein
AT5G10690	pentatricopeptide (PPR) repeat-containing protein / CBS domain-containing protein
AT1G67430	Ribosomal protein L22p/L17e family protein
AT2G45710	Zinc-binding ribosomal protein family protein
AT3G13150	Tetratricopeptide repeat (TPR)-like superfamily protein
AT4G29410	Ribosomal L28e protein family
AT2G27720	60S acidic ribosomal protein family
AT1G18485	Pentatricopeptide repeat (PPR) superfamily protein
AT5G55550	RNA-binding (RRM/RBD/RNP motifs) family protein
AT2G30780	Tetratricopeptide repeat (TPR)-like superfamily protein
AT3G48440	Zinc finger C-x8-C-x5-C-x3-H type family protein
AT2G33370	Ribosomal protein L14p/L23e family protein
AT2G41060	RNA-binding (RRM/RBD/RNP motifs) family protein
AT1G70600	Ribosomal protein L18e/L15 superfamily protein
AT1G16445	S-adenosyl-L-methionine-dependent methyltransferases superfamily protein
AT3G27700	zinc finger (CCCH-type) family protein / RNA recognition motif (RRM)-containing protein
AT5G02830	Tetratricopeptide repeat (TPR)-like superfamily protein
AT4G34910	P-loop containing nucleoside triphosphate hydrolases superfamily protein
AT2G16880	Pentatricopeptide repeat (PPR) superfamily protein
AT3G52990	Pyruvate kinase family protein
AT1G11860	Glycine cleavage T-protein family
AT1G53645	hydroxyproline-rich glycoprotein family protein
AT1G73230	Nascent polypeptide-associated complex NAC
AT5G65260	RNA-binding (RRM/RBD/RNP motifs) family protein
AT5G64670	Ribosomal protein L18e/L15 superfamily protein
AT2G25670	hypothetical protein
AT4G29750	CRS1 / YhbY (CRM) domain-containing protein
AT3G15590	Tetratricopeptide repeat (TPR)-like superfamily protein
AT4G37510	Ribonuclease III family protein
AT5G21222	protein kinase family protein
AT1G19720	Pentatricopeptide repeat (PPR-like) superfamily protein
AT5G46420	16S rRNA processing protein RimM family
AT5G58530	Glutaredoxin family protein
AT3G02080	Ribosomal protein S19e family protein
AT3G62310	RNA helicase family protein
AT4G31230	kinase with adenine nucleotide alpha hydrolases-like domain-containing protein
AT2G42710	Ribosomal protein L1p/L10e family
AT1G79540	Pentatricopeptide repeat (PPR) superfamily protein
AT3G57490	Ribosomal protein S5 family protein
AT4G02230	Ribosomal protein L19e family protein
AT1G45230	DCL protein (DUF3223)
AT4G35850	Pentatricopeptide repeat (PPR) superfamily protein
AT1G73180	Eukaryotic translation initiation factor eIF2A family protein
AT1G65352	Encodes a defensin-like (DEFL) family protein. protein_coding
AT1G15270	Translation machinery associated TMA7
AT3G02650	Tetratricopeptide repeat (TPR)-like superfamily protein
AT4G11175	Nucleic acid-binding, OB-fold-like protein
AT2G24420	DNA repair ATPase-like protein
AT2G39390	Ribosomal L29 family protein
AT3G01920	DHBP synthase RibB-like alpha/beta domain-containing protein
AT5G56710	Ribosomal protein L31e family protein
AT4G35785	RNA-binding (RRM/RBD/RNP motifs) family protein
AT1G48570	zinc finger (Ran-binding) family protein
AT1G07210	Ribosomal protein S18
AT5G02610	Ribosomal L29 family protein
AT4G39200	Ribosomal protein S25 family protein
AT5G13770	Pentatricopeptide repeat (PPR-like) superfamily protein
AT3G04760	Pentatricopeptide repeat (PPR-like) superfamily protein
AT3G53170	LOW protein: PPR containing protein
AT5G14460	Pseudouridine synthase family protein
AT5G35680	Nucleic acid-binding, OB-fold-like protein
AT3G29230	Tetratricopeptide repeat (TPR)-like superfamily protein
AT3G26630	Tetratricopeptide repeat (TPR)-like superfamily protein
AT4G14301	transmembrane protein
AT2G25210	Ribosomal protein L39 family protein
AT2G34357	ARM repeat superfamily protein
AT1G44920	transmembrane protein
AT4G31210	DNA topoisomerase, type IA, core
AT5G24490	30S ribosomal protein
AT2G37020	Translin family protein
AT5G02450	Ribosomal protein L36e family protein
AT1G59359	Ribosomal protein S5 family protein
AT5G25490	Ran BP2/NZF zinc finger-like superfamily protein
AT5G46430	Ribosomal protein L32e
AT1G33330	Class I peptide chain release factor
AT1G29370	RNA polymerase II degradation factor-like protein (DUF1296)
AT2G38610	RNA-binding KH domain-containing protein
AT4G38950	ATP binding microtubule motor family protein
AT1G15200	protein-protein interaction regulator family protein
AT1G71460	Pentatricopeptide repeat (PPR-like) superfamily protein
AT1G26460	Tetratricopeptide repeat (TPR)-like superfamily protein
AT5G47620	RNA-binding (RRM/RBD/RNP motifs) family protein
AT5G54760	Translation initiation factor SUI1 family protein
AT3G28900	Ribosomal protein L34e superfamily protein
AT1G79080	Pentatricopeptide repeat (PPR) superfamily protein
AT2G19870	tRNA/rRNA methyltransferase (SpoU) family protein
AT2G03270	DNA-binding protein
AT1G71210	Pentatricopeptide repeat (PPR) superfamily protein
AT1G10580	Transducin/WD40 repeat-like superfamily protein
AT5G66540	U3 small nucleolar ribonucleoprotein
AT1G31920	Tetratricopeptide repeat (TPR)-like superfamily protein
AT1G22330	RNA-binding (RRM/RBD/RNP motifs) family protein
AT5G08180	Ribosomal protein L7Ae/L30e/S12e/Gadd45 family protein
AT5G47930	Zinc-binding ribosomal protein family protein
AT1G73940	tumor necrosis factor receptor family protein
AT4G24330	hypothetical protein (DUF1682)
AT5G61170	Ribosomal protein S19e family protein
AT2G34250	SecY protein transport family protein
AT1G15810	S15/NS1, RNA-binding protein
AT5G35970	P-loop containing nucleoside triphosphate hydrolases superfamily protein
AT4G31340	myosin heavy chain-like protein
AT2G20060	Ribosomal protein L4/L1 family
AT5G66860	Ribosomal protein L25/Gln-tRNA synthetase, anti-codon-binding domain-containing protein
AT1G13930	Involved in response to salt stress. Knockout mutants are hypersensitive to salt stress. The mRNA is cell-to-cell mobile. protein_coding
AT1G14930	Polyketide cyclase/dehydrase and lipid transport superfamily protein
AT5G02960	Ribosomal protein S12/S23 family protein
AT3G62360	Carbohydrate-binding-like fold
AT2G21580	Ribosomal protein S25 family protein
AT4G01990	Tetratricopeptide repeat (TPR)-like superfamily protein
AT3G62200	Putative endonuclease or glycosyl hydrolase
AT5G48760	Ribosomal protein L13 family protein
AT4G15640	adenylyl cyclase
AT1G62780	dimethylallyl, adenosine tRNA methylthiotransferase
AT3G46630	DCL protein (DUF3223)
AT4G26370	antitermination NusB domain-containing protein
AT1G70490	A member of ARF GTPase family. A thaliana has 21 members of this family, known to be essential for vesicle coating and uncoating and functions in GTP-binding. Gene encoding ADP-ribosylation factor and similar to other ARFs and ARF-like proteins. The gene is shown to play a role in
AT3G51800	putative nuclear DNA-binding protein G2p (AtG2) mRNA, protein_coding (ATG2) (G2P)
AT2G24060	SUPPRESSOR OF VARIEGATION9 (SVR9),encodes a chloroplast-localized prokaryotic type translation initiation factor 3. Mutant plants shows both chloroplast development defect, and a series of leaf developmental abnormalities including more serrated leaf margin, disorganized mesophyll
AT4G30690	SVR9-LIKE1 (SVR9L1) protein_coding (ATINFC-4) INITIATION FACTOR 3-4 (ATIF3- 4)
ATCG00150	Encodes a subunit of ATPase complex CF0, which is a proton channel that supplies the proton motive force to drive ATP synthesis by CF1 portion of the complex. protein_coding (ATPI) (ATPI)
AT4G36690	Regulates flowering time and displays a redundant role in pollen tube growth together with AtU2AF65b. protein_coding (ATU2AF65A) (ATU2AF65A)
AT1G15280	CASC3/Barentsz eIF4AIII binding protein
AT4G09040	Encodes a protein that binds to the chloroplast psbA RNA. Has little effect on chloroplast gene expression under laboratory growth conditions. protein_coding (CP33C) (CP33C)
AT5G08650	Critical for chloroplast protein synthesis under suboptimal conditions. Essential translation factor that promotes the efficiency of chloroplast protein synthesis. protein_coding (CPLEPA) (CPLEPA)
AT1G72660	P-loop containing nucleoside triphosphate hydrolases superfamily protein
AT1G76810	eukaryotic translation initiation factor 2 (eIF-2) family protein
AT5G66470	GTP-binding protein Era-like protein
AT5G57960	GTP-binding protein, HflX
AT1G63780	Small nucleolar ribonucleoprotein protein involved in ribosomal RNA processing. Located in nucleolus and cajal bodies. protein_coding (IMP4) (IMP4)
AT3G44110	homologous to the co-chaperon DNAJ protein from E coli protein_coding (J3) DNAJ HOMOLOGUE 3 (ATJ3)
AT5G15970	Encodes a gene that can be induced by cold and abscisic acid and may be involved in cold acclimation and salt tolerance. The mRNA is cell-to-cell mobile. protein_coding (KIN2) (KIN2)
AT2G34620	Mitochondrial transcription termination factor family member. protein_coding (MTERF10) (MTERF10)
AT1G50920	Putative GTPase involved in HA - and ABA-mediated signaling pathways, particularly during defense respnses to pathogens. Has paralog NOG1-2. protein_coding (NOG1-1) (NOG1-1)
AT5G26180	S-adenosyl-L-methionine-dependent methyltransferases superfamily protein
AT5G54580	Encodes an RNA recognition motif (RRM) and is involved in C-> U RNA editing in mitochondria. protein_coding (ORRM2) (ORRM2)
AT1G29965	cytosolic ribosomal protein gene, part of eL20 family protein_coding (RPL18AD) (RPL18AD)
ATCG00180	RNA polymerase beta' subunit-1 protein_coding (RPOC1) (RPOC1)
AT2G19750	Ribosomal protein S30 family protein
AT5G55220	trigger factor type chaperone family protein
AT3G20230	Member of the uL18 RNA-binding protein family. uL18 proteins share a short structurally conserved domain that binds the 5S rRNA and allow its incorporation into ribosomes. protein_coding (UL18-L4) (UL18-L4)
AT5G38660	mutant has Altered acclimation responses
AT4G36090	oxidoreductase, 2OG-Fe(II) oxygenase family protein
AT4G09650	Encodes the chloroplast ATPase delta-subunit. The mRNA is cell-to-cell mobile. protein_coding ATP SYNTHASE DELTA-SUBUNIT GENE (ATPD) PIGMENT DEFECTIVE 332 (PDE332)
ATCG00470	ATPase epsilon subunit protein_coding ATP SYNTHASE EPSILON CHAIN (ATPE) ATP SYNTHASE EPSILON CHAIN (ATPE)
AT5G64840	ABCF5 is one of five members of the ABCF gene family in Arabidopsis, which are homologs of the yeast ABCF protein GCN20. protein_coding ATP-BINDING CASSETTE F5 (ABCF5) GENERAL CONTROL NONDEREPRESSIBLE 5 (GCN5)
AT1G13690	AtE1 - stimulates the ATPase activity of DnaK/DnaJ protein_coding ATPASE E1 (ATE1) ATPASE E1 (ATE1)
AT1G17880	basic transcription factor 3
AT4G02990	Encodes BELAYA SMERT (BSM), a plastid-localized protein homologous to mitochondrial transcription termination factors (mTERF) found in animal. Mutant bsm cells are albino, are compromised in growth, and suffer defects in global plastidic gene expression. The mRNA is cell-to-cell m
AT4G30825	P-class pentatricopeptide repeat (PPR) protein essential for accumulation of the dicistronic atpH/F transcript in chloroplasts. Acts as barrier to prevent the atpH/F transcript degradation by exoribonucleases by binding to the consensus sequence of the atpF-atpA intergenic region.
[truncated: 193 more rows]

## Sheet: f.
Dataset showing all proteins identified in Input total protein samples at TR and RP
[truncated: 1,872 more rows]
